# Supplementary material for: Heatwave‐induced functional shifts in zooplankton communities result in weaker top‐down control on phytoplankton
Source: Ecol Evol. 2024 Aug 6;14(8):e70096. doi: 10.1002/ece3.70096 (PMC11300956; doi:10.1002/ece3.70096)
Supplement: Supplementary file 2 — Appendix S2 [file ECE3-14-e70096-s001.zip]

Archive with 12 entries (12 files):
- aquapen.txt
- environmental dataset.txt
- License agreement for ECE20230801365.R2ECE370096 has been signed.log
- main group biomass.txt
- nutrient.txt
- README.md
- species biomass dataset10.txt
- species biomass dataset14.txt
- temperature.txt
- zooplankton biomass.txt
- zooplankton density.txt
- zooplankton traits.txt
