# Supplementary material for: Heatwave‐induced functional shifts in zooplankton communities result in weaker top‐down control on phytoplankton
Source: Ecol Evol. 2024 Aug 6;14(8):e70096. doi: 10.1002/ece3.70096 (PMC11300956; doi:10.1002/ece3.70096)
Supplement: Supplementary file 2 — Appendix S2 [file ECE3-14-e70096-s001.zip › aquapen.txt]

date	meso	treat	chla
2020.06.08	1	HW	5.541263545
2020.06.08	2	0	5.568344504
2020.06.08	3	CW	5.541263545
2020.06.08	4	HW	5.556828062
2020.06.08	5	CW	5.459585514
2020.06.08	6	0	6.084499413
2020.06.08	7	0	5.278114659
2020.06.08	8	CW	5.916202063
2020.06.08	9	HW	5.257495372
2020.06.08	10	0	5.579729826
2020.06.08	11	CW	5.111987788
2020.06.08	12	HW	5.488937726
2020.06.09	1	HW	4.672828834
2020.06.09	2	0	5.220355825
2020.06.09	3	CW	4.779123493
2020.06.09	4	HW	4.80811103
2020.06.09	5	CW	4.740574823
2020.06.09	6	0	5.270432163
2020.06.09	7	0	4.791649753
2020.06.09	8	CW	5.228431239
2020.06.09	9	HW	5.111987788
2020.06.09	10	0	4.615120517
2020.06.09	11	CW	4.916324615
2020.06.09	12	HW	4.569543008
2020.06.10	1	HW	4.605170186
2020.06.10	2	0	5.12693575
2020.06.10	3	CW	4.639571613
2020.06.10	4	HW	4.634728988
2020.06.10	5	CW	4.564348191
2020.06.10	6	0	4.938064601
2020.06.10	7	0	5.081404365
2020.06.10	8	CW	4.894101478
2020.06.10	9	HW	4.804021045
2020.06.10	10	0	4.634728988
2020.06.10	11	CW	5.000584958
2020.06.10	12	HW	4.521788577
2020.06.11	1	HW	4.436751534
2020.06.11	2	0	4.584967479
2020.06.11	3	CW	4.521788577
2020.06.11	4	HW	4.454347296
2020.06.11	5	CW	4.465908119
2020.06.11	6	0	4.521788577
2020.06.11	7	0	4.727387819
2020.06.11	8	CW	4.442651256
2020.06.11	9	HW	4.559126247
2020.06.11	10	0	4.59511985
2020.06.11	11	CW	4.709530201
2020.06.11	12	HW	4.412798293
2020.06.12	1	HW	4.375757022
2020.06.12	2	0	4.553876892
2020.06.12	3	CW	4.532599493
2020.06.12	4	HW	4.494238625
2020.06.12	5	CW	4.375757022
2020.06.12	6	0	4.494238625
2020.06.12	7	0	4.691347882
2020.06.12	8	CW	4.363098625
2020.06.12	9	HW	4.762173935
2020.06.12	10	0	4.610157727
2020.06.12	11	CW	4.620058798
2020.06.12	12	HW	4.337290741
2020.06.13	1	HW	4.49980967
2020.06.13	2	0	4.584967479
2020.06.13	3	CW	5.228431239
2020.06.13	4	HW	5.147494477
2020.06.13	5	CW	4.471638793
2020.06.13	6	0	4.494238625
2020.06.13	7	0	4.691347882
2020.06.13	8	CW	4.505349851
2020.06.13	9	HW	4.879006852
2020.06.13	10	0	4.49980967
2020.06.13	11	CW	5.438079309
2020.06.13	12	HW	4.40060302
2020.06.14	1	HW	4.477336814
2020.06.14	2	0	4.553876892
2020.06.14	3	CW	5.600272098
2020.06.14	4	HW	6.348264483
2020.06.14	5	CW	4.579852378
2020.06.14	6	0	4.59511985
2020.06.14	7	0	4.80811103
2020.06.14	8	CW	4.564348191
2020.06.14	9	HW	5.027164596
2020.06.14	10	0	4.605170186
2020.06.14	11	CW	5.395897695
2020.06.14	12	HW	4.375757022
2020.06.15	1	HW	4.548599834
2020.06.15	2	0	4.634728988
2020.06.15	3	CW	5.288267031
2020.06.15	4	HW	5.996452089
2020.06.15	5	CW	4.901564199
2020.06.15	6	0	4.65396035
2020.06.15	7	0	5.105945474
2020.06.15	8	CW	4.727387819
2020.06.15	9	HW	4.527208645
2020.06.15	10	0	4.774912961
2020.06.15	11	CW	4.80811103
2020.06.15	12	HW	4.442651256
2020.06.16	1	HW	4.442651256
2020.06.16	2	0	4.590056548
2020.06.16	3	CW	5.438079309
2020.06.16	4	HW	5.886104031
2020.06.16	5	CW	5.204006687
2020.06.16	6	0	4.714024591
2020.06.16	7	0	5.265277512
2020.06.16	8	CW	4.705015521
2020.06.16	9	HW	4.634728988
2020.06.16	10	0	4.912654886
2020.06.16	11	CW	4.774912961
2020.06.16	12	HW	4.923623917
2020.06.17	1	HW	4.436751534
2020.06.17	2	0	4.564348191
2020.06.17	3	CW	5.217649463
2020.06.17	4	HW	5.641907071
2020.06.17	5	CW	5.225746674
2020.06.17	6	0	4.938064601
2020.06.17	7	0	4.966335035
2020.06.17	8	CW	4.610157727
2020.06.17	9	HW	5.114995309
2020.06.17	10	0	5.288267031
2020.06.17	11	CW	4.757891273
2020.06.17	12	HW	5.857933154
2020.06.18	1	HW	4.65396035
2020.06.18	2	0	4.691347882
2020.06.18	3	CW	5.325446034
2020.06.18	4	HW	5.607638614
2020.06.18	5	CW	5.10291057
2020.06.18	6	0	4.532599493
2020.06.18	7	0	4.945207489
2020.06.18	8	CW	4.804021045
2020.06.18	9	HW	5.627621114
2020.06.18	10	0	5.675040006
2020.06.18	11	CW	4.753590191
2020.06.18	12	HW	6.603266088
2020.06.19	1	HW	4.658710953
2020.06.19	2	0	4.863680881
2020.06.19	3	CW	5.176149733
2020.06.19	4	HW	5.368309738
2020.06.19	5	CW	4.844187086
2020.06.19	6	0	4.543294782
2020.06.19	7	0	5.692047218
2020.06.19	8	CW	5.231108617
2020.06.19	9	HW	5.669880923
2020.06.19	10	0	5.686975356
2020.06.19	11	CW	4.584967479
2020.06.19	12	HW	6.434546519
2020.06.20	1	HW	4.668144985
2020.06.20	2	0	4.966335035
2020.06.20	3	CW	5.156177599
2020.06.20	4	HW	5.212214667
2020.06.20	5	CW	4.848116365
2020.06.20	6	0	4.553876892
2020.06.20	7	0	4.682131227
2020.06.20	8	CW	5.293304825
2020.06.20	9	HW	5.609471795
2020.06.20	10	0	5.668155297
2020.06.20	11	CW	4.532599493
2020.06.20	12	HW	6.274762021
2020.06.21	1	HW	4.579852378
2020.06.21	2	0	5.020585625
2020.06.21	3	CW	4.980176087
2020.06.21	4	HW	4.945207489
2020.06.21	5	CW	4.852030264
2020.06.21	6	0	4.564348191
2020.06.21	7	0	4.634728988
2020.06.21	8	CW	4.927253685
2020.06.21	9	HW	5.280662431
2020.06.21	10	0	5.429345629
2020.06.21	11	CW	4.412798293
2020.06.21	12	HW	5.951943789
2020.06.22	1	HW	4.629862799
2020.06.22	2	0	5.138735297
2020.06.22	3	CW	5.206750173
2020.06.22	4	HW	5.007296393
2020.06.22	5	CW	5.117993812
2020.06.22	6	0	4.762173935
2020.06.22	7	0	4.916324615
2020.06.22	8	CW	4.824305716
2020.06.22	9	HW	5.438079309
2020.06.22	10	0	5.66122286
2020.06.22	11	CW	4.26969745
2020.06.22	12	HW	6.118097198
2020.06.23	1	HW	4.304065093
2020.06.23	2	0	4.620058798
2020.06.23	3	CW	5.020585625
2020.06.23	4	HW	4.934473933
2020.06.23	5	CW	4.997212274
2020.06.23	6	0	4.615120517
2020.06.23	7	0	4.59511985
2020.06.23	8	CW	4.510859507
2020.06.23	9	HW	4.879006852
2020.06.23	10	0	5.247024072
2020.06.23	11	CW	4.226833745
2020.06.23	12	HW	5.562602861
2020.06.24	1	HW	4.283586562
2020.06.24	2	0	4.406719247
2020.06.24	3	CW	4.990432587
2020.06.24	4	HW	4.955827058
2020.06.24	5	CW	4.993828176
2020.06.24	6	0	4.639571613
2020.06.24	7	0	4.454347296
2020.06.24	8	CW	4.521788577
2020.06.24	9	HW	4.824305716
2020.06.24	10	0	5.201255654
2020.06.24	11	CW	4.197201948
2020.06.24	12	HW	5.497168225
2020.06.25	1	HW	4.189654742
2020.06.25	2	0	4.212127598
2020.06.25	3	CW	5.056245805
2020.06.25	4	HW	4.871373227
2020.06.25	5	CW	4.959342
2020.06.25	6	0	4.590056548
2020.06.25	7	0	4.234106505
2020.06.25	8	CW	4.471638793
2020.06.25	9	HW	4.691347882
2020.06.25	10	0	5.05305601
2020.06.25	11	CW	4.127134385
2020.06.25	12	HW	5.429345629
2020.06.26	1	HW	4.33073334
2020.06.26	2	0	4.283586562
2020.06.26	3	CW	5.18178355
2020.06.26	4	HW	5.298317367
2020.06.26	5	CW	5.332718793
2020.06.26	6	0	4.644390899
2020.06.26	7	0	4.135166557
2020.06.26	8	CW	4.350277936
2020.06.26	9	HW	4.610157727
2020.06.26	10	0	4.930870326
2020.06.26	11	CW	4.219507705
2020.06.26	12	HW	5.023880521
2020.06.27	1	HW	4.283586562
2020.06.27	2	0	4.241326753
2020.06.27	3	CW	4.993828176
2020.06.27	4	HW	5.090678002
2020.06.27	5	CW	5.233778845
2020.06.27	6	0	4.722953222
2020.06.27	7	0	4.085976313
2020.06.27	8	CW	4.382026635
2020.06.27	9	HW	4.663439094
2020.06.27	10	0	4.901564199
2020.06.27	11	CW	4.324132656
2020.06.27	12	HW	5.129898715
2020.06.28	1	HW	4.304065093
2020.06.28	2	0	4.369447852
2020.06.28	3	CW	4.832305759
2020.06.28	4	HW	4.890349128
2020.06.28	5	CW	5.046645732
2020.06.28	6	0	4.494238625
2020.06.28	7	0	4.151039906
2020.06.28	8	CW	4.465908119
2020.06.28	9	HW	4.369447852
2020.06.28	10	0	4.740574823
2020.06.28	11	CW	4.310799125
2020.06.28	12	HW	4.820281566
2020.06.29	1	HW	4.40060302
2020.06.29	2	0	4.682131227
2020.06.29	3	CW	4.912654886
2020.06.29	4	HW	5.114995309
2020.06.29	5	CW	5.220355825
2020.06.29	6	0	4.460144414
2020.06.29	7	0	4.226833745
2020.06.29	8	CW	4.718498871
2020.06.29	9	HW	4.548599834
2020.06.29	10	0	5.05305601
2020.06.29	11	CW	4.382026635
2020.06.29	12	HW	5.531411249
2020.06.30	1	HW	4.424846632
2020.06.30	2	0	4.705015521
2020.06.30	3	CW	4.976733742
2020.06.30	4	HW	5.156177599
2020.06.30	5	CW	5.453182077
2020.06.30	6	0	4.430816799
2020.06.30	7	0	4.297285406
2020.06.30	8	CW	4.629862799
2020.06.30	9	HW	4.624972813
2020.06.30	10	0	5.231108617
2020.06.30	11	CW	4.304065093
2020.06.30	12	HW	5.509388337
2020.07.01	1	HW	4.388257184
2020.07.01	2	0	4.828313737
2020.07.01	3	CW	4.901564199
2020.07.01	4	HW	4.9698133
2020.07.01	5	CW	5.453182077
2020.07.01	6	0	4.993828176
2020.07.01	7	0	4.424846632
2020.07.01	8	CW	4.574710979
2020.07.01	9	HW	4.590056548
2020.07.01	10	0	5.108971195
2020.07.01	11	CW	4.412798293
2020.07.01	12	HW	5.407171771
2020.07.02	1	HW	4.477336814
2020.07.02	2	0	4.343805422
2020.07.02	3	CW	5.000584958
2020.07.02	4	HW	4.80811103
2020.07.02	5	CW	5.549076085
2020.07.02	6	0	4.955827058
2020.07.02	7	0	4.537961436
2020.07.02	8	CW	4.682131227
2020.07.02	9	HW	4.49980967
2020.07.02	10	0	5.427150238
2020.07.02	11	CW	4.40060302
2020.07.02	12	HW	5.427150238
2020.07.03	1	HW	4.620058798
2020.07.03	2	0	4.521788577
2020.07.03	3	CW	5.090678002
2020.07.03	4	HW	4.90897164
2020.07.03	5	CW	5.669880923
2020.07.03	6	0	5.108971195
2020.07.03	7	0	4.460144414
2020.07.03	8	CW	4.762173935
2020.07.03	9	HW	4.80811103
2020.07.03	10	0	5.43590303
2020.07.03	11	CW	4.59511985
2020.07.03	12	HW	5.746203191
2020.07.04	1	HW	4.471638793
2020.07.04	2	0	4.363098625
2020.07.04	3	CW	4.848116365
2020.07.04	4	HW	4.740574823
2020.07.04	5	CW	5.442417711
2020.07.04	6	0	4.955827058
2020.07.04	7	0	4.388257184
2020.07.04	8	CW	4.610157727
2020.07.04	9	HW	4.564348191
2020.07.04	10	0	4.976733742
2020.07.04	11	CW	4.574710979
2020.07.04	12	HW	5.521460918
2020.07.05	1	HW	4.424846632
2020.07.05	2	0	4.276666119
2020.07.05	3	CW	4.820281566
2020.07.05	4	HW	4.65396035
2020.07.05	5	CW	5.33753808
2020.07.05	6	0	4.787491743
2020.07.05	7	0	4.418840608
2020.07.05	8	CW	4.574710979
2020.07.05	9	HW	4.700480366
2020.07.05	10	0	4.882801923
2020.07.05	11	CW	4.634728988
2020.07.05	12	HW	5.2907891
2020.07.06	1	HW	4.516338972
2020.07.06	2	0	4.412798293
2020.07.06	3	CW	4.941642423
2020.07.06	4	HW	4.65396035
2020.07.06	5	CW	5.283203729
2020.07.06	6	0	4.709530201
2020.07.06	7	0	4.537961436
2020.07.06	8	CW	4.564348191
2020.07.06	9	HW	4.783316371
2020.07.06	10	0	4.859812404
2020.07.06	11	CW	4.804021045
2020.07.06	12	HW	5.418320159
2020.07.07	1	HW	4.731802837
2020.07.07	2	0	4.639571613
2020.07.07	3	CW	5.170483995
2020.07.07	4	HW	4.718498871
2020.07.07	5	CW	5.280662431
2020.07.07	6	0	4.727387819
2020.07.07	7	0	4.649187071
2020.07.07	8	CW	4.744932128
2020.07.07	9	HW	5.027164596
2020.07.07	10	0	5.030437921
2020.07.07	11	CW	4.990432587
2020.07.07	12	HW	5.564520407
2020.07.08	1	HW	4.505349851
2020.07.08	2	0	4.695924549
2020.07.08	3	CW	4.682131227
2020.07.08	4	HW	4.49980967
2020.07.08	5	CW	5.046645732
2020.07.08	6	0	4.634728988
2020.07.08	7	0	4.510859507
2020.07.08	8	CW	4.579852378
2020.07.08	9	HW	4.804021045
2020.07.08	10	0	4.871373227
2020.07.08	11	CW	4.832305759
2020.07.08	12	HW	5.377590547
2020.07.09	1	HW	4.553876892
2020.07.09	2	0	4.740574823
2020.07.09	3	CW	5.040194096
2020.07.09	4	HW	4.795790546
2020.07.09	5	CW	5.117993812
2020.07.09	6	0	4.658710953
2020.07.09	7	0	4.686750173
2020.07.09	8	CW	4.766438334
2020.07.09	9	HW	5.081404365
2020.07.09	10	0	4.845827397
2020.07.09	11	CW	5.046645732
2020.07.09	12	HW	5.579729826
2020.07.10	1	HW	4.722953222
2020.07.10	2	0	4.779123493
2020.07.10	3	CW	4.927253685
2020.07.10	4	HW	4.744932128
2020.07.10	5	CW	5.049856007
2020.07.10	6	0	4.705015521
2020.07.10	7	0	4.649187071
2020.07.10	8	CW	4.691347882
2020.07.10	9	HW	4.983606622
2020.07.10	10	0	4.820281566
2020.07.10	11	CW	4.959342
2020.07.10	12	HW	5.332718793
2020.07.11	1	HW	4.600157644
2020.07.11	2	0	4.682131227
2020.07.11	3	CW	4.80811103
2020.07.11	4	HW	4.59511985
2020.07.11	5	CW	5.046645732
2020.07.11	6	0	4.700480366
2020.07.11	7	0	4.548599834
2020.07.11	8	CW	4.686750173
2020.07.11	9	HW	5.000584958
2020.07.11	10	0	4.574710979
2020.07.11	11	CW	4.890349128
2020.07.11	12	HW	5.093750201
2020.07.12	1	HW	4.705015521
2020.07.12	2	0	4.976733742
2020.07.12	3	CW	5.09681299
2020.07.12	4	HW	4.882801923
2020.07.12	5	CW	5.365976015
2020.07.12	6	0	4.934473933
2020.07.12	7	0	4.644390899
2020.07.12	8	CW	4.912654886
2020.07.12	9	HW	5.065754593
2020.07.12	10	0	4.80811103
2020.07.12	11	CW	5.295814236
2020.07.12	12	HW	5.48272009
2020.07.13	1	HW	4.634728988
2020.07.13	2	0	4.799914263
2020.07.13	3	CW	5.036952602
2020.07.13	4	HW	4.624972813
2020.07.13	5	CW	5.159055299
2020.07.13	6	0	4.828313737
2020.07.13	7	0	4.471638793
2020.07.13	8	CW	4.705015521
2020.07.13	9	HW	4.828313737
2020.07.13	10	0	4.521788577
2020.07.13	11	CW	4.959342
2020.07.13	12	HW	5.225746674
2020.07.14	1	HW	5.201255654
2020.07.14	2	0	5.056245805
2020.07.14	3	CW	5.192956851
2020.07.14	4	HW	4.927253685
2020.07.14	5	CW	5.47436931
2020.07.14	6	0	4.952299717
2020.07.14	7	0	4.59511985
2020.07.14	8	CW	4.90897164
2020.07.14	9	HW	4.828313737
2020.07.14	10	0	4.505349851
2020.07.14	11	CW	5.147494477
2020.07.14	12	HW	5.513428746
2020.07.15	1	HW	4.709530201
2020.07.15	2	0	4.832305759
2020.07.15	3	CW	4.855928904
2020.07.15	4	HW	4.460144414
2020.07.15	5	CW	5.288267031
2020.07.15	6	0	4.762173935
2020.07.15	7	0	4.48863637
2020.07.15	8	CW	4.682131227
2020.07.15	9	HW	4.762173935
2020.07.15	10	0	4.40060302
2020.07.15	11	CW	4.945207489
2020.07.15	12	HW	5.327876169
2020.07.16	1	HW	4.879006852
2020.07.16	2	0	4.959342
2020.07.16	3	CW	5.059425458
2020.07.16	4	HW	4.927253685
2020.07.16	5	CW	5.521460918
2020.07.16	6	0	4.976733742
2020.07.16	7	0	4.644390899
2020.07.16	8	CW	4.927253685
2020.07.16	9	HW	4.855928904
2020.07.16	10	0	4.620058798
2020.07.16	11	CW	5.020585625
2020.07.16	12	HW	5.424950017
2020.07.17	1	HW	5.267858159
2020.07.17	2	0	5.075173815
2020.07.17	3	CW	5.187385806
2020.07.17	4	HW	5.059425458
2020.07.17	5	CW	5.602118821
2020.07.17	6	0	4.997212274
2020.07.17	7	0	4.639571613
2020.07.17	8	CW	5.003946306
2020.07.17	9	HW	4.816241156
2020.07.17	10	0	4.691347882
2020.07.17	11	CW	5.09681299
2020.07.17	12	HW	5.52744299
2020.07.18	1	HW	5.386786015
2020.07.18	2	0	5.308267697
2020.07.18	3	CW	5.2907891
2020.07.18	4	HW	5.178970609
2020.07.18	5	CW	5.707110265
2020.07.18	6	0	5.087596335
2020.07.18	7	0	4.65396035
2020.07.18	8	CW	5.156177599
2020.07.18	9	HW	4.766438334
2020.07.18	10	0	4.718498871
2020.07.18	11	CW	5.295814236
2020.07.18	12	HW	5.796057751
2020.07.19	1	HW	5.204006687
2020.07.19	2	0	5.09681299
2020.07.19	3	CW	5.225746674
2020.07.19	4	HW	5.036952602
2020.07.19	5	CW	5.429345629
2020.07.19	6	0	4.901564199
2020.07.19	7	0	4.624972813
2020.07.19	8	CW	5.138735297
2020.07.19	9	HW	4.722953222
2020.07.19	10	0	4.686750173
2020.07.19	11	CW	5.161924742
2020.07.19	12	HW	5.55101972
2020.07.20	1	HW	5.198497031
2020.07.20	2	0	5.384495063
2020.07.20	3	CW	5.349485653
2020.07.20	4	HW	5.318119994
2020.07.20	5	CW	5.084505143
2020.07.20	6	0	4.905274778
2020.07.20	7	0	4.644390899
2020.07.20	8	CW	5.10291057
2020.07.20	9	HW	4.658710953
2020.07.20	10	0	4.605170186
2020.07.20	11	CW	5.206750173
2020.07.20	12	HW	5.537334267
2020.07.21	1	HW	4.993828176
2020.07.21	2	0	5.164785974
2020.07.21	3	CW	5.239098007
2020.07.21	4	HW	4.952299717
2020.07.21	5	CW	5.468060141
2020.07.21	6	0	4.997212274
2020.07.21	7	0	4.770684624
2020.07.21	8	CW	5.184588601
2020.07.21	9	HW	4.569543008
2020.07.21	10	0	4.700480366
2020.07.21	11	CW	5.220355825
2020.07.21	12	HW	5.613128106
2020.07.22	1	HW	5.036952602
2020.07.22	2	0	5.040194096
2020.07.22	3	CW	5.087596335
2020.07.22	4	HW	5.013963084
2020.07.22	5	CW	5.339939041
2020.07.22	6	0	4.945207489
2020.07.22	7	0	4.705015521
2020.07.22	8	CW	5.000584958
2020.07.22	9	HW	4.494238625
2020.07.22	10	0	4.543294782
2020.07.22	11	CW	5.087596335
2020.07.22	12	HW	5.379897354
2020.07.23	1	HW	4.930870326
2020.07.23	2	0	5.393627546
2020.07.23	3	CW	5.442417711
2020.07.23	4	HW	4.993828176
2020.07.23	5	CW	5.598421959
2020.07.23	6	0	5.093750201
2020.07.23	7	0	4.912654886
2020.07.23	8	CW	5.135798437
2020.07.23	9	HW	4.483002552
2020.07.23	10	0	4.736198448
2020.07.23	11	CW	5.285738584
2020.07.23	12	HW	5.48272009
2020.07.24	1	HW	4.976733742
2020.07.24	2	0	5.472270674
2020.07.24	3	CW	5.393627546
2020.07.24	4	HW	5.05305601
2020.07.24	5	CW	5.654242029
2020.07.24	6	0	5.081404365
2020.07.24	7	0	4.945207489
2020.07.24	8	CW	5.198497031
2020.07.24	9	HW	4.610157727
2020.07.24	10	0	4.791649753
2020.07.24	11	CW	5.325446034
2020.07.24	12	HW	5.48272009
2020.07.25	1	HW	5.170483995
2020.07.25	2	0	5.647212123
2020.07.25	3	CW	5.705447754
2020.07.25	4	HW	5.236441963
2020.07.25	5	CW	5.869296913
2020.07.25	6	0	5.228431239
2020.07.25	7	0	5.072043922
2020.07.25	8	CW	5.486869473
2020.07.25	9	HW	4.465908119
2020.07.25	10	0	4.840242308
2020.07.25	11	CW	5.507361993
2020.07.25	12	HW	5.59471138
2020.07.26	1	HW	5.033700567
2020.07.26	2	0	5.678464667
2020.07.26	3	CW	5.52744299
2020.07.26	4	HW	5.315666005
2020.07.26	5	CW	5.695414225
2020.07.26	6	0	5.135798437
2020.07.26	7	0	4.976733742
2020.07.26	8	CW	5.393627546
2020.07.26	9	HW	4.430816799
2020.07.26	10	0	4.74927053
2020.07.26	11	CW	5.384495063
2020.07.26	12	HW	5.470167623
2020.07.27	1	HW	4.945207489
2020.07.27	2	0	5.511410582
2020.07.27	3	CW	5.655991811
2020.07.27	4	HW	5.313205979
2020.07.27	5	CW	5.870708346
2020.07.27	6	0	5.150397236
2020.07.27	7	0	4.983606622
2020.07.27	8	CW	5.313205979
2020.07.27	9	HW	4.350277936
2020.07.27	10	0	4.820281566
2020.07.27	11	CW	5.442417711
2020.07.27	12	HW	5.556828062
2020.07.28	1	HW	4.96284463
2020.07.28	2	0	5.692047218
2020.07.28	3	CW	5.800606659
2020.07.28	4	HW	5.327876169
2020.07.28	5	CW	5.990213765
2020.07.28	6	0	5.178970609
2020.07.28	7	0	5.153291594
2020.07.28	8	CW	5.416100402
2020.07.28	9	HW	4.574710979
2020.07.28	10	0	4.844187086
2020.07.28	11	CW	5.519458915
2020.07.28	12	HW	5.633002293
2020.07.29	1	HW	4.952299717
2020.07.29	2	0	5.562602861
2020.07.29	3	CW	5.700443573
2020.07.29	4	HW	5.285738584
2020.07.29	5	CW	5.897153868
2020.07.29	6	0	5.298317367
2020.07.29	7	0	5.013963084
2020.07.29	8	CW	5.212214667
2020.07.29	9	HW	4.600157644
2020.07.29	10	0	4.894101478
2020.07.29	11	CW	5.339939041
2020.07.29	12	HW	5.680172609
2020.07.30	1	HW	4.916324615
2020.07.30	2	0	5.545177444
2020.07.30	3	CW	5.583496309
2020.07.30	4	HW	5.184588601
2020.07.30	5	CW	5.926926026
2020.07.30	6	0	5.111987788
2020.07.30	7	0	4.859812404
2020.07.30	8	CW	5.099866428
2020.07.30	9	HW	4.610157727
2020.07.30	10	0	4.740574823
2020.07.30	11	CW	5.272999559
2020.07.30	12	HW	5.549076085
2020.07.31	1	HW	4.863680881
2020.07.31	2	0	5.446737372
2020.07.31	3	CW	5.59471138
2020.07.31	4	HW	5.239098007
2020.07.31	5	CW	6.047372179
2020.07.31	6	0	5.206750173
2020.07.31	7	0	4.993828176
2020.07.31	8	CW	5.161924742
2020.07.31	9	HW	4.74927053
2020.07.31	10	0	4.844187086
2020.07.31	11	CW	5.429345629
2020.07.31	12	HW	5.739792912
2020.08.01	1	HW	4.791649753
2020.08.01	2	0	5.351858133
2020.08.01	3	CW	5.613128106
2020.08.01	4	HW	5.167639043
2020.08.01	5	CW	5.991464547
2020.08.01	6	0	5.270432163
2020.08.01	7	0	4.886582645
2020.08.01	8	CW	5.087596335
2020.08.01	9	HW	4.672828834
2020.08.01	10	0	4.828313737
2020.08.01	11	CW	5.342334252
2020.08.01	12	HW	5.480638923
2020.08.02	1	HW	4.668144985
2020.08.02	2	0	5.117993812
2020.08.02	3	CW	5.438079309
2020.08.02	4	HW	4.919980926
2020.08.02	5	CW	5.894402834
2020.08.02	6	0	5.170483995
2020.08.02	7	0	4.59511985
2020.08.02	8	CW	4.832305759
2020.08.02	9	HW	4.454347296
2020.08.02	10	0	4.574710979
2020.08.02	11	CW	5.231108617
2020.08.02	12	HW	5.547128665
2020.08.03	1	HW	4.90897164
2020.08.03	2	0	5.300814247
2020.08.03	3	CW	5.598421959
2020.08.03	4	HW	5.453182077
2020.08.03	5	CW	5.966146739
2020.08.03	6	0	5.315666005
2020.08.03	7	0	4.812184355
2020.08.03	8	CW	5.141663557
2020.08.03	9	HW	4.610157727
2020.08.03	10	0	4.828313737
2020.08.03	11	CW	6.497528854
2020.08.03	12	HW	5.66122286
