# Supplementary material for: Heatwave‐induced functional shifts in zooplankton communities result in weaker top‐down control on phytoplankton
Source: Ecol Evol. 2024 Aug 6;14(8):e70096. doi: 10.1002/ece3.70096 (PMC11300956; doi:10.1002/ece3.70096)
Supplement: Supplementary file 2 — Appendix S2 [file ECE3-14-e70096-s001.zip › environmental dataset.txt]

meso	HW	CW
1	1	0
2	0	0
3	0	1
4	1	0
5	0	1
6	0	0
7	0	0
8	0	1
9	1	0
10	0	0
11	0	1
12	1	0
