# Supplementary material for: Heatwave‐induced functional shifts in zooplankton communities result in weaker top‐down control on phytoplankton
Source: Ecol Evol. 2024 Aug 6;14(8):e70096. doi: 10.1002/ece3.70096 (PMC11300956; doi:10.1002/ece3.70096)
Supplement: Supplementary file 2 — Appendix S2 [file ECE3-14-e70096-s001.zip › License agreement for ECE20230801365.R2ECE370096 has been signed.log]

Dear Production Editor: 

Heatwave-induced functional shifts in zooplankton communities result in weaker top-down control on phytoplankton	
Ecology and Evolution	
ECE-2023-08-01365.R2	/ECE370096	/ED REF CODE
Thu-Hương Huỳnh
Publication Status:   Not Published  
The author of the above article has submitted the signed license agreement.
Please continue with typesetting and publication of the article.  
Please use the copyright line and license type below.

Selections in the Wiley Author Licensing Service screens:
- License Signed: CC-BY (Creative Commons, CC-BY)
- Copyright Line: © 2024 The Author(s). Ecology and Evolution published by John Wiley & Sons Ltd.
- Legal Statement: This is an open access article under the terms of the Creative Commons Attribution License, which permits use, distribution and reproduction in any medium, provided the original work is properly cited.


Sincerely,
Wiley Author Licensing Service


--------------------------------------------------------------------------------------------------------------
The contents of this email and any attachments are confidential and intended only for the person or entity to whom it is addressed. If you are not the intended recipient, any use, review, distribution, reproduction or any action taken in reliance upon this message is strictly prohibited. If you received this message in error, please immediately notify the sender and permanently delete all copies of the email and any attachments.
Click here for translations of this disclaimer.
--------------------------------------------------------------------------------------------------------------
