# Supplementary material for: Heatwave‐induced functional shifts in zooplankton communities result in weaker top‐down control on phytoplankton
Source: Ecol Evol. 2024 Aug 6;14(8):e70096. doi: 10.1002/ece3.70096 (PMC11300956; doi:10.1002/ece3.70096)
Supplement: Supplementary file 2 — Appendix S2 [file ECE3-14-e70096-s001.zip › main group biomass.txt]

date	mesocosm	treatment	copepod	chla	HW	CW	rotifer
2020.06.08	1	HW	10.56851358	5.541263545	1	0	0.453744444
2020.06.08	2	0	2.532533232	5.568344504	0	0	0.257055556
2020.06.08	3	CW	3.134425912	5.541263545	0	1	0.406377778
2020.06.08	4	HW	4.008244016	5.556828062	1	0	0.475544444
2020.06.08	5	CW	9.795292595	5.459585514	0	1	1.183333333
2020.06.08	6	0	3.780634581	6.084499413	0	0	0.119644444
2020.06.08	7	0	39.70417724	5.278114659	0	0	0.861577778
2020.06.08	8	CW	5.007313737	5.916202063	0	1	0.089077778
2020.06.08	9	HW	22.41142379	5.257495372	1	0	0.508944444
2020.06.08	10	0	25.98927261	5.579729826	0	0	0.899777778
2020.06.08	11	CW	39.55012227	5.111987788	0	1	1.494377778
2020.06.08	12	HW	17.16499375	5.488937726	1	0	0.323333333
2020.06.11	1	HW	5.070228646	4.436751534	1	0	0.388222222
2020.06.11	2	0	10.86731249	4.584967479	0	0	0.564666667
2020.06.11	3	CW	4.735388312	4.521788577	0	1	2.290633333
2020.06.11	4	HW	8.865482467	4.454347296	1	0	1.054888889
2020.06.11	5	CW	26.49688676	4.465908119	0	1	0.041555556
2020.06.11	6	0	7.139557553	4.521788577	0	0	1.123133333
2020.06.11	7	0	65.18908356	4.727387819	0	0	2.240566667
2020.06.11	8	CW	25.70048287	4.442651256	0	1	2.798566667
2020.06.11	9	HW	31.99690631	4.559126247	1	0	6.0612
2020.06.11	10	0	14.0860755	4.59511985	0	0	5.203233333
2020.06.11	11	CW	27.04782967	4.709530201	0	1	6.229266667
2020.06.11	12	HW	26.27608028	4.412798293	1	0	1.803966667
2020.06.15	1	HW	25.97342163	4.548599834	1	0	0.12
2020.06.15	2	0	16.47282832	4.634728988	0	0	0.593966667
2020.06.15	3	CW	30.74960452	5.288267031	0	1	1.490655556
2020.06.15	4	HW	30.49053763	5.996452089	1	0	0.5607
2020.06.15	5	CW	23.61549825	4.901564199	0	1	0.786666667
2020.06.15	6	0	12.67933521	4.65396035	0	0	0.263333333
2020.06.15	7	0	99.3213305	5.105945474	0	0	1.666088889
2020.06.15	8	CW	57.22982224	4.727387819	0	1	0.512411111
2020.06.15	9	HW	27.34665466	4.527208645	1	0	0.379077778
2020.06.15	10	0	29.73591556	4.774912961	0	0	2.123544444
2020.06.15	11	CW	99.7384089	4.80811103	0	1	4.876022222
2020.06.15	12	HW	30.24225338	4.442651256	1	0	0.34
2020.06.18	1	HW	23.8454466	4.65396035	1	0	0.3439
2020.06.18	2	0	9.375052588	4.691347882	0	0	1.243333333
2020.06.18	3	CW	44.89589159	5.325446034	0	1	9.2
2020.06.18	4	HW	7.879560383	5.607638614	1	0	0.512977778
2020.06.18	5	CW	13.58625154	5.10291057	0	1	0.7
2020.06.18	6	0	16.39734398	4.532599493	0	0	2.739077778
2020.06.18	7	0	55.47625038	4.945207489	0	0	4.326666667
2020.06.18	8	CW	57.08471387	4.804021045	0	1	1.7
2020.06.18	9	HW	75.5912387	5.627621114	1	0	0.283333333
2020.06.18	10	0	40.05479322	5.675040006	0	0	0.405455556
2020.06.18	11	CW	59.17811907	4.753590191	0	1	0.383333333
2020.06.18	12	HW	22.09740135	6.603266088	1	0	0.593333333
2020.06.22	1	HW	34.57185175	4.629862799	1	0	3.689855556
2020.06.22	2	0	16.94664611	5.138735297	0	0	2.712411111
2020.06.22	3	CW	55.12211299	5.206750173	0	1	13.58907778
2020.06.22	4	HW	43.86114487	5.007296393	1	0	0.611133333
2020.06.22	5	CW	43.73912556	5.117993812	0	1	1.609077778
2020.06.22	6	0	12.13032218	4.762173935	0	0	5.434822222
2020.06.22	7	0	63.30411361	4.916324615	0	0	9.55
2020.06.22	8	CW	52.66441056	4.824305716	0	1	1.906666667
2020.06.22	9	HW	72.15840441	5.438079309	1	0	1.052977778
2020.06.22	10	0	38.83491702	5.66122286	0	0	13.39146667
2020.06.22	11	CW	142.4029728	4.26969745	0	1	8.379644444
2020.06.22	12	HW	44.40070085	6.118097198	1	0	0.976666667
2020.06.25	1	HW	16.07770109	4.189654742	1	0	1.729855556
2020.06.25	2	0	17.9569336	4.212127598	0	0	3.345744444
2020.06.25	3	CW	56.65009912	5.056245805	0	1	6.338222222
2020.06.25	4	HW	23.59629503	4.871373227	1	0	0.454822222
2020.06.25	5	CW	28.03194181	4.959342	0	1	1.806666667
2020.06.25	6	0	13.60513956	4.590056548	0	0	3.253333333
2020.06.25	7	0	46.12551395	4.234106505	0	0	5.45
2020.06.25	8	CW	47.87833549	4.471638793	0	1	2.81
2020.06.25	9	HW	45.96897405	4.691347882	1	0	1.799077778
2020.06.25	10	0	41.52825894	5.05305601	0	0	16.83693333
2020.06.25	11	CW	43.64730588	4.127134385	0	1	4.204466667
2020.06.25	12	HW	32.36077135	5.429345629	1	0	1.618155556
2020.06.29	1	HW	6.475039066	4.40060302	1	0	1.271611111
2020.06.29	2	0	32.75466685	4.682131227	0	0	0.668155556
2020.06.29	3	CW	235.0045107	4.912654886	0	1	8.873611111
2020.06.29	4	HW	38.08724393	5.114995309	1	0	0.276666667
2020.06.29	5	CW	109.2330451	5.220355825	0	1	3.65
2020.06.29	6	0	34.58799183	4.460144414	0	0	4.772977778
2020.06.29	7	0	41.2424385	4.226833745	0	0	3.9939
2020.06.29	8	CW	48.22176557	4.718498871	0	1	0.154888889
2020.06.29	9	HW	23.85224955	4.548599834	1	0	0.420566667
2020.06.29	10	0	51.20529813	5.05305601	0	0	3.886988889
2020.06.29	11	CW	76.09154703	4.382026635	0	1	8.0002
2020.06.29	12	HW	34.41516583	5.531411249	1	0	3.009644444
2020.07.02	1	HW	27.91660552	4.477336814	1	0	1.920744444
2020.07.02	2	0	22.06857191	4.343805422	0	0	2.916022222
2020.07.02	3	CW	97.67266325	5.000584958	0	1	6.161488889
2020.07.02	4	HW	50.28771615	4.80811103	1	0	0.488155556
2020.07.02	5	CW	172.1204603	5.549076085	0	1	15.13241111
2020.07.02	6	0	59.74621244	4.955827058	0	0	2.517444444
2020.07.02	7	0	89.46652447	4.537961436	0	0	6.570066667
2020.07.02	8	CW	61.77851563	4.682131227	0	1	1.625166667
2020.07.02	9	HW	30.60408712	4.49980967	1	0	0.760488889
2020.07.02	10	0	37.94932904	5.427150238	0	0	18.4193
2020.07.02	11	CW	62.69558715	4.40060302	0	1	13.16842222
2020.07.02	12	HW	39.1979825	5.427150238	1	0	1.032055556
2020.07.06	1	HW	8.263878889	4.516338972	1	0	2.456422222
2020.07.06	2	0	82.67258989	4.412798293	0	0	2.245744444
2020.07.06	3	CW	125.8718182	4.941642423	0	1	0.676588889
2020.07.06	4	HW	67.93027046	4.65396035	1	0	0.143333333
2020.07.06	5	CW	417.9772552	5.283203729	0	1	36.37333333
2020.07.06	6	0	299.6058179	4.709530201	0	0	25.34574444
2020.07.06	7	0	27.55358928	4.537961436	0	0	0.694177778
2020.07.06	8	CW	36.3673746	4.564348191	0	1	0.114466667
2020.07.06	9	HW	35.83638228	4.783316371	1	0	0.547933333
2020.07.06	10	0	30.90103148	4.859812404	0	0	4.103211111
2020.07.06	11	CW	36.55701272	4.804021045	0	1	1.017288889
2020.07.06	12	HW	71.72600864	5.418320159	1	0	0.102411111
