# Supplementary material for: Heatwave‐induced functional shifts in zooplankton communities result in weaker top‐down control on phytoplankton
Source: Ecol Evol. 2024 Aug 6;14(8):e70096. doi: 10.1002/ece3.70096 (PMC11300956; doi:10.1002/ece3.70096)
Supplement: Supplementary file 2 — Appendix S2 [file ECE3-14-e70096-s001.zip › nutrient.txt]

date	meso	treat	TP	SRP	TN	NO3	NH4
2020.06.08	1	HW	419	13	0.88	3.0	0.19
2020.06.08	2	0	269	10	0.68	3.2	0.09
2020.06.08	3	CW	278	3	0.71	2.8	0.10
2020.06.08	4	HW	572	17	0.64	2.8	0.07
2020.06.08	5	CW	358	3	0.64	2.8	0.08
2020.06.08	6	0	422	3	0.66	2.7	0.07
2020.06.08	7	0	724	3	0.65	2.7	0.06
2020.06.08	8	CW	199	3	0.64	2.8	0.05
2020.06.08	9	HW	185	3	0.66	2.9	0.05
2020.06.08	10	0	221	3	0.66	2.8	0.04
2020.06.08	11	CW	392	3	0.68	2.6	0.05
2020.06.08	12	HW	327	3	0.69	2.7	0.05
2020.06.11	1	HW	549	10	0.98	4.4	0.06
2020.06.11	2	0	339	13	0.65	2.8	0.05
2020.06.11	3	CW	371	7	0.67	2.5	0.06
2020.06.11	4	HW	963	7	0.68	3.7	0.07
2020.06.11	5	CW	545	7	0.72	3.2	0.06
2020.06.11	6	0	392	10	0.68	3.4	0.07
2020.06.11	7	0	852	7	0.66	2.8	0.06
2020.06.11	8	CW	563	10	0.68	2.3	0.06
2020.06.11	9	HW	938	7	0.68	2.7	0.05
2020.06.11	10	0	811	7	0.69	2.6	0.07
2020.06.11	11	CW	489	7	0.68	2.5	0.05
2020.06.11	12	HW	503	7	0.68	3.3	0.07
2020.06.15	1	HW	718	10	0.85	3.4	0.28
2020.06.15	2	0	714	7	0.62	3.3	0.17
2020.06.15	3	CW	611	7	0.59	3.5	0.07
2020.06.15	4	HW	771	13	0.59	3.4	0.03
2020.06.15	5	CW	705	10	0.58	3.4	0.15
2020.06.15	6	0	792	10	0.63	3.3	0.18
2020.06.15	7	0	665	10	0.59	3.3	0.21
2020.06.15	8	CW	845	13	0.64	3.5	0.14
2020.06.15	9	HW	712	10	0.60	3.5	0.13
2020.06.15	10	0	760	7	0.63	3.3	0.16
2020.06.15	11	CW	660	10	0.60	3.2	0.05
2020.06.15	12	HW	801	7	0.65	3.3	0.17
2020.06.18	1	HW	233	0	0.77	3.2	0.07
2020.06.18	2	0	406	0	0.64	3.2	0.09
2020.06.18	3	CW	393	0	0.65	3.2	0.09
2020.06.18	4	HW	297	0	0.59	3.5	0.06
2020.06.18	5	CW	248	0	0.60	3.3	0.13
2020.06.18	6	0	281	0	0.62	3.3	0.20
2020.06.18	7	0	293	0	0.57	3.3	0.11
2020.06.18	8	CW	630	0	0.59	3.4	0.13
2020.06.18	9	HW	413	0	0.62	3.5	0.22
2020.06.18	10	0	1029	0	0.60	3.3	0.10
2020.06.18	11	CW	695	0	0.59	3.4	0.16
2020.06.18	12	HW	691	7	0.61	3.4	0.19
2020.06.22	1	HW	427	13	0.68	3.4	0.09
2020.06.22	2	0	349	7	0.65	3.3	0.06
2020.06.22	3	CW	373	7	0.64	3.5	0.07
2020.06.22	4	HW	513	7	0.61	3.3	0.07
2020.06.22	5	CW	438	7	0.63	3.4	0.07
2020.06.22	6	0	364	10	0.64	3.3	0.07
2020.06.22	7	0	292	7	0.66	3.2	0.07
2020.06.22	8	CW	407	7	0.65	3.3	0.06
2020.06.22	9	HW	602	7	0.62	3.2	0.06
2020.06.22	10	0	564	7	0.66	3.1	0.08
2020.06.22	11	CW	379	13	0.62	3.2	0.08
2020.06.22	12	HW	574	7	0.65	3.1	0.07
2020.06.25	1	HW	282	10	0.81	3.4	0.09
2020.06.25	2	0	339	10	0.68	3.2	0.07
2020.06.25	3	CW	231	7	0.67	3.3	0.06
2020.06.25	4	HW	304	7	0.64	3.3	0.07
2020.06.25	5	CW	198	7	0.64	3.3	0.06
2020.06.25	6	0	337	10	0.63	3.2	0.07
2020.06.25	7	0	333	10	0.69	3.2	0.09
2020.06.25	8	CW	372	7	0.72	3.3	0.08
2020.06.25	9	HW	370	13	0.68	3.2	0.06
2020.06.25	10	0	363	13	0.66	3.1	0.05
2020.06.25	11	CW	279	7	0.62	3.2	0.08
2020.06.25	12	HW	530	7	0.70	3.3	0.06
2020.06.29	1	HW	495	20	0.99	3.6	0.05
2020.06.29	2	0	228	17	0.64	3.4	0.05
2020.06.29	3	CW	408	26	0.65	3.5	0.05
2020.06.29	4	HW	326	17	0.65	3.5	0.03
2020.06.29	5	CW	231	20	0.67	3.5	0.04
2020.06.29	6	0	299	0	0.65	3.5	0.04
2020.06.29	7	0	305	33	0.76	3.5	0.07
2020.06.29	8	CW	256	17	0.69	3.5	0.05
2020.06.29	9	HW	421	30	0.68	3.5	0.04
2020.06.29	10	0	646	30	0.74	3.4	0.04
2020.06.29	11	CW	710	23	0.65	3.4	0.04
2020.06.29	12	HW	629	36	0.75	3.5	0.05
2020.07.02	1	HW	427	10	0.92	3.5	0.06
2020.07.02	2	0	390	10	0.76	3.4	0.06
2020.07.02	3	CW	511	7	0.66	3.3	0.05
2020.07.02	4	HW	453	10	0.68	3.3	0.05
2020.07.02	5	CW	434	7	0.66	3.3	0.04
2020.07.02	6	0	494	10	0.66	3.3	0.07
2020.07.02	7	0	498	10	0.62	3.3	0.06
2020.07.02	8	CW	463	10	0.64	3.3	0.05
2020.07.02	9	HW	370	10	0.64	3.2	0.04
2020.07.02	10	0	392	10	0.71	3.3	0.05
2020.07.02	11	CW	478	10	0.68	3.3	0.04
2020.07.02	12	HW	515	10	0.73	3.4	0.05
2020.07.06	1	HW	352	0	0.70	2.7	0.14
2020.07.06	2	0	250	0	0.67	2.5	0.11
2020.07.06	3	CW	450	0	0.67	2.5	0.17
2020.07.06	4	HW	237	0	0.67	2.5	0.10
2020.07.06	5	CW	249	0	0.73	2.6	0.08
2020.07.06	6	0	429	0	0.71	2.6	0.14
2020.07.06	7	0	574	0	0.73	2.5	0.09
2020.07.06	8	CW	256	0	0.65	2.7	0.08
2020.07.06	9	HW	342	0	0.70	2.7	0.14
2020.07.06	10	0	339	0	0.66	2.5	0.07
2020.07.06	11	CW	424	0	0.77	2.7	0.07
2020.07.06	12	HW	271	0	0.72	2.7	0.05
2020.08.03	1	HW	554	0	0.74	3.5	0.07
2020.08.03	2	0	426	0	0.86	3.3	0.08
2020.08.03	3	CW	131	0	0.77	3.4	0.06
2020.08.03	4	HW	261	0	0.76	3.5	0.07
2020.08.03	5	CW	230	0	0.85	3.7	0.07
2020.08.03	6	0	328	0	0.77	3.5	0.06
2020.08.03	7	0	225	0	0.67	3.4	0.05
2020.08.03	8	CW	246	0	0.71	3.4	0.05
2020.08.03	9	HW	366	0	0.70	3.6	0.06
2020.08.03	10	0	526	0	0.70	3.4	0.12
2020.08.03	11	CW	551	0	1.01	3.8	0.06
2020.08.03	12	HW	900	0	0.82	3.5	0.06
