# Supplementary material for: Heatwave‐induced functional shifts in zooplankton communities result in weaker top‐down control on phytoplankton
Source: Ecol Evol. 2024 Aug 6;14(8):e70096. doi: 10.1002/ece3.70096 (PMC11300956; doi:10.1002/ece3.70096)
Supplement: Supplementary file 2 — Appendix S2 [file ECE3-14-e70096-s001.zip › README.md]

Data from: Mesocosm Experiment Testing The Effect Of Temperature Scenarios On Plankton Communities
---
Date: August 10th, 2023
Contact: ThuHuong HuynhNgoc (thuhuong14es@gmail.com); Csaba F. Vad (vad.csaba@gmail.com)

Brief summary

These datasets contain the underlying data of the result of the Mesocosm Experiment Testing The Effect Of Temperature Scenarios On Plankton Communities from an outdoor mesocosm experiment that was designed to test the effect of constantly raised temperatures (+3°C) and recurring heatwaves (+6°C) on plankton communities for one month. The experiment was run at the Balaton Limnological Institute of the Centre for Ecological Research, as part of the Transnational Access Program of the H2020 AQUACOSM project


The data package contains ten separate datasets:

(1) aquapen.txt: chlorophyll a (Chla) fluorescence during the experiment

- date: sampling date
- meso: mesocosm ID ( from 1 to 12)
- treat: treatment (HW = heatwave; CW = warming; 0 = control)
- chla: daily chlorophyll-a fluorescence (fluorescence unit)

(2) environemtal_dataset.txt: treatment types assigned to the 12 mesocosms

- meso:  mesocosm ID ( from 1 to 12)
- HW: heatwave treatment (1: heatwave treatment was applied, 0: heatwave treatment was not applied)
- CW: warming treatment (1: warming treatment was applied, 0: warming treatment was not applied)

(3) nutrient.txt: nutrient concentrations during the experiment
 
- date: sampling date
- meso: mesocosm ID ( from 1 to 12)
- treat: treatment (HW = heatwave; CW = warming; 0 = control)
- TP: total phosphorus concentration (mg/L)
- SRP: total soluble reactive phosphorus concentration (µg/L)
- TN: total nitrogen concentration (mg/L)
- NO3-: concentration of inorganic nitrate compound (mg/L)
- NH4+: concentration of inorganic ammonium compound (mg/L)

(4) main group biomass.txt: biomass of main zooplankton groups

- date: sampling date
- meso: mesocosm ID ( from 1 to 12)
- treat: treatment (HW = heatwave; CW = warming; 0 = control)
- chla: Chla fluorescence
- HW: heatwave treatment (1: heatwave treatment was applied, 0: heatwave treatment was not applied)
- CW: warming treatment (1: warming treatment was applied, 0: warming treatment was not applied)
- rotifer: dry weigh biomass of rotifers  (with unit= µg dry weight L-1)
- copepod: dry weight biomass of copepods  (with unit= µg dry weight L-1)

(5) species_biomass_dataset10.txt: taxon-specific zooplankton biomass values (µg dry weight/L) on day 10 of the experiment

- meso:  mesocosm ID ( from 1 to 12)
- mes: Mesocyclops leuckarti
- eud: Eudiaptomus gracilis
- dap: Daphnia spp.
- lon: Bosmina longirostris
- bra: Diaphanosoma brachyurum
- tec: Keratella tecta
- coc: Keratella tecta
- qua: Keratella quadrata
- kel: Kellicottia longispina
- rem: Polyarthra remata
- pom: Pompholyx complanata


(6) species_biomass_dataset14.txt: taxon-specific zooplankton biomass values (µg dry weight/L) on day 14 of the experiment

- meso:  mesocosm ID ( from 1 to 12)
- mes: Mesocyclops leuckarti
- eud: Eudiaptomus gracilis
- dap: Daphnia spp.
- lon: Bosmina longirostris
- bra: Diaphanosoma brachyurum
- tec: Keratella tecta
- coc: Keratella tecta
- qua: Keratella quadrata
- kel: Kellicottia longispina
- rem: Polyarthra remata
- pom: Pompholyx complanata


(7) zooplankton biomass.txt: The biomass of both zooplankton and phytoplankton during the experiment is encompassed within this dataset.

- date: sampling date
- meso: mesocosm ID ( from 1 to 12)
- treat: treatment (HW = heatwave; CW = warming; 0 = control) 
- total: total zooplankton biomass (with unit= µg dry weight L-1)
- zoofil: the biomass ratio between zooplankton and phytoplankton
- rotcop: the biomass ratio between Rotifera and Copepoda

(8) zooplankton density.txt: The density of zooplankton (with unit = individual/L) during the experiment is encompassed within this dataset.

- date: sampling date
- meso: mesocosm ID ( from 1 to 12)
- treat: treatment (HW = heatwave; CW = warming; 0 = control)
- nau: density of nauplius larvae 
- mes: density of Mesocyclops leuckarti 
- eud: density of Eudiaptomus gracilis 
- cyc: density of Cyclopoida spp.
- mic: density of Microcyclops sp.
- har: density of Harpacticoida sp.
- dap: density of Daphnia spp.
- cor: density of Bosmina coregoni
- lon: density of Bosmina longirostris
- dia_bra: density of Diaphanosoma brachyurum
- tec: density of Keratella tecta
- coc: density of Keratella cochlearis
- qua: density of Keratella quadrata
- kel: density of Kellicottia longispina
- pol: density of Polyarthra remata
- pom: density of Pompholyx complanata
- bra: density of Brachionus sp.
- lep: density of Lepadella sp.

(9) zooplankton traits.txt: functional traits of the zooplankton taxa

- body_size: body length of the species (µm)
- body_mass: dry weight biomass of the species (µg) 
- reproduction: mode of reproduction
- feeding mode: type of feeding
- generation time: average time between two consecutive generations
- clutch size: average number of eggs carried by an individual

(10) temperature.txt: temperature measured during the experiment.

- Time: number of the temperature record
- Date: full date of measurement
- Month: month of measurement
- Day: day of measurement
- Hour: an hour of measurement
- Minute: a minute of measurement
- Mesocosm: mesocosm ID ( from 1 to 12)
- Temp: temperature (°C)
- Treatment: treatment (HW = heatwave; CW = warming; 0 = control
