# Supplementary material for: Heatwave‐induced functional shifts in zooplankton communities result in weaker top‐down control on phytoplankton
Source: Ecol Evol. 2024 Aug 6;14(8):e70096. doi: 10.1002/ece3.70096 (PMC11300956; doi:10.1002/ece3.70096)
Supplement: Supplementary file 2 — Appendix S2 [file ECE3-14-e70096-s001.zip › species biomass dataset10.txt]

meso	mes	eud	dap	lon	bra	tec	coc	qua	kel	rem	pom
1	8.105797525	11.37136146	0	0	0	0	0.007233333	0	0	0.266666667	0
2	6.576303597	9.841867535	0	0	0	0.01	0	0	0	1.183333333	0.03
3	11.26563113	14.53119507	0	0	0	0.01	0	0	0	9.15	0.01
4	7.416684876	10.68224881	0	0	0	0	0.009644444	0	0	0.433333333	0.03
5	7.450300127	10.71586407	0	0	0	0	0	0	0	0.7	0
6	8.257066155	11.52263009	0	0	0	0	0.002411111	0	0	2.716666667	0.01
7	6.408227342	9.67379128	0	0	0.140313611	0.04	0	0	0	4.266666667	0.02
8	6.912456109	10.17802005	0	0	0.140313611	0	0	0	0	1.7	0
9	7.130955241	10.39651918	1.521619082	0	0	0	0	0	0	0.283333333	0
10	6.206535835	9.472099773	0	0	0	0	0.007233333	0.008222222	0	0	0.39
11	6.475457844	9.741021782	0	0	0	0	0	0	0	0.383333333	0
12	6.895648483	10.16121242	0	0	0	0.01	0	0	0	0.383333333	0
