# Supplementary material for: Heatwave‐induced functional shifts in zooplankton communities result in weaker top‐down control on phytoplankton
Source: Ecol Evol. 2024 Aug 6;14(8):e70096. doi: 10.1002/ece3.70096 (PMC11300956; doi:10.1002/ece3.70096)
Supplement: Supplementary file 2 — Appendix S2 [file ECE3-14-e70096-s001.zip › species biomass dataset14.txt]

meso	mes	eud	dap	lon	bra	tec	coc	qua	kel	rem	pom
1	6.859862076	17.79870224	0.760809541	0	0	0.02	0.026522222	0	0	0.383333333	0.01
2	6.295125856	17.42221143	0	0	0	0	0.002411111	0	0	2.7	0.01
3	15.85530328	23.79566305	0	0	0	0	0.002411111	0	0	12.01666667	0.02
4	15.06870641	23.27126513	0	0	0	0.02	0.014466667	0	0	0.516666667	0
5	16.68223846	24.34695317	0	0	0	0	0.002411111	0	0	1.466666667	0.01
6	7.001046131	17.89282495	0	0	0	0	0.004822222	0	0	5	0
7	3.975673527	15.87590988	0	0	0	0	0	0	0	9.5	0
8	4.580748047	16.27929289	0	0	0	0	0	0	0	1.666666667	0
9	7.081722733	17.94660935	0.760809541	0	0	0	0.009644444	0	0	0.133333333	0
10	11.49876673	20.89130535	0	0	0	0.02	0.038577778	0.032888889	0	13	0.25
11	11.23656778	20.71650604	3.043238164	0	0	0	0.009644444	0	0	8	0.05
12	6.577493966	17.61045684	0	0	0	0	0	0	0	0.316666667	0.01
