# Supplementary material for: Heatwave‐induced functional shifts in zooplankton communities result in weaker top‐down control on phytoplankton
Source: Ecol Evol. 2024 Aug 6;14(8):e70096. doi: 10.1002/ece3.70096 (PMC11300956; doi:10.1002/ece3.70096)
Supplement: Supplementary file 2 — Appendix S2 [file ECE3-14-e70096-s001.zip › temperature.txt]

	Time	Date	Year	Month	Day	Hour	Minute	Mesocosm	Temp	Treatment
1	2020-06-08 00:05:00	2020-06-08	2020	6	8	0	5	M1	21.2	heat_wave
2	2020-06-08 00:15:00	2020-06-08	2020	6	8	0	15	M1	21.1	heat_wave
3	2020-06-08 00:25:00	2020-06-08	2020	6	8	0	25	M1	21.1	heat_wave
4	2020-06-08 00:35:00	2020-06-08	2020	6	8	0	35	M1	21.2	heat_wave
5	2020-06-08 00:45:00	2020-06-08	2020	6	8	0	45	M1	21.1	heat_wave
6	2020-06-08 00:55:00	2020-06-08	2020	6	8	0	55	M1	21.1	heat_wave
7	2020-06-08 01:05:00	2020-06-08	2020	6	8	1	5	M1	21	heat_wave
8	2020-06-08 01:15:00	2020-06-08	2020	6	8	1	15	M1	21	heat_wave
9	2020-06-08 01:25:00	2020-06-08	2020	6	8	1	25	M1	21	heat_wave
10	2020-06-08 01:35:00	2020-06-08	2020	6	8	1	35	M1	21	heat_wave
11	2020-06-08 01:45:00	2020-06-08	2020	6	8	1	45	M1	21	heat_wave
12	2020-06-08 01:55:00	2020-06-08	2020	6	8	1	55	M1	21	heat_wave
13	2020-06-08 02:05:00	2020-06-08	2020	6	8	2	5	M1	21	heat_wave
14	2020-06-08 02:15:00	2020-06-08	2020	6	8	2	15	M1	20.9	heat_wave
15	2020-06-08 02:25:00	2020-06-08	2020	6	8	2	25	M1	20.9	heat_wave
16	2020-06-08 02:35:00	2020-06-08	2020	6	8	2	35	M1	20.9	heat_wave
17	2020-06-08 02:46:00	2020-06-08	2020	6	8	2	46	M1	20.9	heat_wave
18	2020-06-08 02:55:00	2020-06-08	2020	6	8	2	55	M1	20.8	heat_wave
19	2020-06-08 03:06:00	2020-06-08	2020	6	8	3	6	M1	20.8	heat_wave
20	2020-06-08 03:15:00	2020-06-08	2020	6	8	3	15	M1	20.8	heat_wave
21	2020-06-08 03:25:00	2020-06-08	2020	6	8	3	25	M1	20.8	heat_wave
22	2020-06-08 03:35:00	2020-06-08	2020	6	8	3	35	M1	20.8	heat_wave
23	2020-06-08 03:45:00	2020-06-08	2020	6	8	3	45	M1	20.8	heat_wave
24	2020-06-08 03:55:00	2020-06-08	2020	6	8	3	55	M1	20.7	heat_wave
25	2020-06-08 04:05:00	2020-06-08	2020	6	8	4	5	M1	20.7	heat_wave
26	2020-06-08 04:15:00	2020-06-08	2020	6	8	4	15	M1	20.7	heat_wave
27	2020-06-08 04:25:00	2020-06-08	2020	6	8	4	25	M1	20.7	heat_wave
28	2020-06-08 04:35:00	2020-06-08	2020	6	8	4	35	M1	20.7	heat_wave
29	2020-06-08 04:45:00	2020-06-08	2020	6	8	4	45	M1	20.7	heat_wave
30	2020-06-08 04:55:00	2020-06-08	2020	6	8	4	55	M1	20.6	heat_wave
31	2020-06-08 05:05:00	2020-06-08	2020	6	8	5	5	M1	20.6	heat_wave
32	2020-06-08 05:15:00	2020-06-08	2020	6	8	5	15	M1	20.7	heat_wave
33	2020-06-08 05:25:00	2020-06-08	2020	6	8	5	25	M1	20.6	heat_wave
34	2020-06-08 05:35:00	2020-06-08	2020	6	8	5	35	M1	20.6	heat_wave
35	2020-06-08 05:45:00	2020-06-08	2020	6	8	5	45	M1	20.6	heat_wave
36	2020-06-08 05:55:00	2020-06-08	2020	6	8	5	55	M1	20.6	heat_wave
37	2020-06-08 06:05:00	2020-06-08	2020	6	8	6	5	M1	20.6	heat_wave
38	2020-06-08 06:15:00	2020-06-08	2020	6	8	6	15	M1	20.5	heat_wave
39	2020-06-08 06:25:00	2020-06-08	2020	6	8	6	25	M1	20.5	heat_wave
40	2020-06-08 06:35:00	2020-06-08	2020	6	8	6	35	M1	20.5	heat_wave
41	2020-06-08 06:45:00	2020-06-08	2020	6	8	6	45	M1	20.5	heat_wave
42	2020-06-08 06:55:00	2020-06-08	2020	6	8	6	55	M1	20.5	heat_wave
43	2020-06-08 07:05:00	2020-06-08	2020	6	8	7	5	M1	20.5	heat_wave
44	2020-06-08 07:15:00	2020-06-08	2020	6	8	7	15	M1	20.4	heat_wave
45	2020-06-08 07:25:00	2020-06-08	2020	6	8	7	25	M1	20.5	heat_wave
46	2020-06-08 07:35:00	2020-06-08	2020	6	8	7	35	M1	20.5	heat_wave
47	2020-06-08 07:45:00	2020-06-08	2020	6	8	7	45	M1	20.4	heat_wave
48	2020-06-08 07:55:00	2020-06-08	2020	6	8	7	55	M1	20.4	heat_wave
49	2020-06-08 08:06:00	2020-06-08	2020	6	8	8	6	M1	20.5	heat_wave
50	2020-06-08 08:15:00	2020-06-08	2020	6	8	8	15	M1	20.5	heat_wave
51	2020-06-08 08:25:00	2020-06-08	2020	6	8	8	25	M1	20.4	heat_wave
52	2020-06-08 08:35:00	2020-06-08	2020	6	8	8	35	M1	20.4	heat_wave
53	2020-06-08 08:45:00	2020-06-08	2020	6	8	8	45	M1	20.5	heat_wave
54	2020-06-08 08:55:00	2020-06-08	2020	6	8	8	55	M1	20.5	heat_wave
55	2020-06-08 09:05:00	2020-06-08	2020	6	8	9	5	M1	20.5	heat_wave
56	2020-06-08 09:15:00	2020-06-08	2020	6	8	9	15	M1	20.4	heat_wave
57	2020-06-08 09:25:00	2020-06-08	2020	6	8	9	25	M1	20.4	heat_wave
58	2020-06-08 09:35:00	2020-06-08	2020	6	8	9	35	M1	20.5	heat_wave
59	2020-06-08 09:45:00	2020-06-08	2020	6	8	9	45	M1	20.5	heat_wave
60	2020-06-08 09:55:00	2020-06-08	2020	6	8	9	55	M1	20.5	heat_wave
61	2020-06-08 10:05:00	2020-06-08	2020	6	8	10	5	M1	20.5	heat_wave
62	2020-06-08 10:16:00	2020-06-08	2020	6	8	10	16	M1	20.5	heat_wave
63	2020-06-08 10:25:00	2020-06-08	2020	6	8	10	25	M1	20.5	heat_wave
64	2020-06-08 10:35:00	2020-06-08	2020	6	8	10	35	M1	20.6	heat_wave
65	2020-06-08 10:45:00	2020-06-08	2020	6	8	10	45	M1	20.5	heat_wave
66	2020-06-08 10:55:00	2020-06-08	2020	6	8	10	55	M1	20.5	heat_wave
67	2020-06-08 11:05:00	2020-06-08	2020	6	8	11	5	M1	20.6	heat_wave
68	2020-06-08 11:15:00	2020-06-08	2020	6	8	11	15	M1	20.6	heat_wave
69	2020-06-08 11:25:00	2020-06-08	2020	6	8	11	25	M1	20.6	heat_wave
70	2020-06-08 11:35:00	2020-06-08	2020	6	8	11	35	M1	20.6	heat_wave
71	2020-06-08 11:45:00	2020-06-08	2020	6	8	11	45	M1	20.6	heat_wave
72	2020-06-08 11:56:00	2020-06-08	2020	6	8	11	56	M1	20.6	heat_wave
73	2020-06-08 12:06:00	2020-06-08	2020	6	8	12	6	M1	20.6	heat_wave
74	2020-06-08 12:15:00	2020-06-08	2020	6	8	12	15	M1	20.6	heat_wave
75	2020-06-08 12:25:00	2020-06-08	2020	6	8	12	25	M1	20.7	heat_wave
76	2020-06-08 12:35:00	2020-06-08	2020	6	8	12	35	M1	20.6	heat_wave
77	2020-06-08 12:45:00	2020-06-08	2020	6	8	12	45	M1	20.7	heat_wave
78	2020-06-08 12:55:00	2020-06-08	2020	6	8	12	55	M1	20.7	heat_wave
79	2020-06-08 13:05:00	2020-06-08	2020	6	8	13	5	M1	20.8	heat_wave
80	2020-06-08 13:15:00	2020-06-08	2020	6	8	13	15	M1	20.7	heat_wave
81	2020-06-08 13:25:00	2020-06-08	2020	6	8	13	25	M1	20.9	heat_wave
82	2020-06-08 13:35:00	2020-06-08	2020	6	8	13	35	M1	20.9	heat_wave
83	2020-06-08 13:45:00	2020-06-08	2020	6	8	13	45	M1	20.9	heat_wave
84	2020-06-08 13:55:00	2020-06-08	2020	6	8	13	55	M1	20.9	heat_wave
85	2020-06-08 14:05:00	2020-06-08	2020	6	8	14	5	M1	20.9	heat_wave
86	2020-06-08 14:15:00	2020-06-08	2020	6	8	14	15	M1	20.9	heat_wave
87	2020-06-08 14:25:00	2020-06-08	2020	6	8	14	25	M1	21	heat_wave
88	2020-06-08 14:36:00	2020-06-08	2020	6	8	14	36	M1	21.1	heat_wave
89	2020-06-08 14:45:00	2020-06-08	2020	6	8	14	45	M1	21.1	heat_wave
90	2020-06-08 14:55:00	2020-06-08	2020	6	8	14	55	M1	21.1	heat_wave
91	2020-06-08 15:05:00	2020-06-08	2020	6	8	15	5	M1	21.1	heat_wave
92	2020-06-08 15:15:00	2020-06-08	2020	6	8	15	15	M1	21	heat_wave
93	2020-06-08 15:26:00	2020-06-08	2020	6	8	15	26	M1	21.1	heat_wave
94	2020-06-08 15:35:00	2020-06-08	2020	6	8	15	35	M1	21.1	heat_wave
95	2020-06-08 15:46:00	2020-06-08	2020	6	8	15	46	M1	21.1	heat_wave
96	2020-06-08 15:55:00	2020-06-08	2020	6	8	15	55	M1	21.1	heat_wave
97	2020-06-08 16:06:00	2020-06-08	2020	6	8	16	6	M1	21.1	heat_wave
98	2020-06-08 16:16:00	2020-06-08	2020	6	8	16	16	M1	21.1	heat_wave
99	2020-06-08 16:25:00	2020-06-08	2020	6	8	16	25	M1	21.1	heat_wave
100	2020-06-08 16:35:00	2020-06-08	2020	6	8	16	35	M1	21.1	heat_wave
101	2020-06-08 16:45:00	2020-06-08	2020	6	8	16	45	M1	21.1	heat_wave
102	2020-06-08 16:55:00	2020-06-08	2020	6	8	16	55	M1	21.1	heat_wave
103	2020-06-08 17:05:00	2020-06-08	2020	6	8	17	5	M1	21.1	heat_wave
104	2020-06-08 17:15:00	2020-06-08	2020	6	8	17	15	M1	21.1	heat_wave
105	2020-06-08 17:25:00	2020-06-08	2020	6	8	17	25	M1	21.1	heat_wave
106	2020-06-08 17:35:00	2020-06-08	2020	6	8	17	35	M1	21.1	heat_wave
107	2020-06-08 17:45:00	2020-06-08	2020	6	8	17	45	M1	21.1	heat_wave
108	2020-06-08 17:55:00	2020-06-08	2020	6	8	17	55	M1	21.1	heat_wave
109	2020-06-08 18:05:00	2020-06-08	2020	6	8	18	5	M1	21.1	heat_wave
110	2020-06-08 18:15:00	2020-06-08	2020	6	8	18	15	M1	21.1	heat_wave
111	2020-06-08 18:25:00	2020-06-08	2020	6	8	18	25	M1	21.2	heat_wave
112	2020-06-08 18:35:00	2020-06-08	2020	6	8	18	35	M1	21.1	heat_wave
113	2020-06-08 18:45:00	2020-06-08	2020	6	8	18	45	M1	21.1	heat_wave
114	2020-06-08 18:56:00	2020-06-08	2020	6	8	18	56	M1	21.1	heat_wave
115	2020-06-08 19:06:00	2020-06-08	2020	6	8	19	6	M1	21.1	heat_wave
116	2020-06-08 19:15:00	2020-06-08	2020	6	8	19	15	M1	21.1	heat_wave
117	2020-06-08 19:25:00	2020-06-08	2020	6	8	19	25	M1	21.1	heat_wave
118	2020-06-08 19:36:00	2020-06-08	2020	6	8	19	36	M1	21	heat_wave
119	2020-06-08 19:45:00	2020-06-08	2020	6	8	19	45	M1	21.1	heat_wave
120	2020-06-08 19:55:00	2020-06-08	2020	6	8	19	55	M1	21	heat_wave
121	2020-06-08 20:05:00	2020-06-08	2020	6	8	20	5	M1	21	heat_wave
122	2020-06-08 20:15:00	2020-06-08	2020	6	8	20	15	M1	21	heat_wave
123	2020-06-08 20:25:00	2020-06-08	2020	6	8	20	25	M1	20.9	heat_wave
124	2020-06-08 20:35:00	2020-06-08	2020	6	8	20	35	M1	21	heat_wave
125	2020-06-08 20:45:00	2020-06-08	2020	6	8	20	45	M1	21	heat_wave
126	2020-06-08 20:55:00	2020-06-08	2020	6	8	20	55	M1	21	heat_wave
127	2020-06-08 21:05:00	2020-06-08	2020	6	8	21	5	M1	20.9	heat_wave
128	2020-06-08 21:15:00	2020-06-08	2020	6	8	21	15	M1	20.9	heat_wave
129	2020-06-08 21:25:00	2020-06-08	2020	6	8	21	25	M1	20.9	heat_wave
130	2020-06-08 21:35:00	2020-06-08	2020	6	8	21	35	M1	20.9	heat_wave
131	2020-06-08 21:45:00	2020-06-08	2020	6	8	21	45	M1	20.8	heat_wave
132	2020-06-08 21:55:00	2020-06-08	2020	6	8	21	55	M1	20.9	heat_wave
133	2020-06-08 22:05:00	2020-06-08	2020	6	8	22	5	M1	20.9	heat_wave
134	2020-06-08 22:15:00	2020-06-08	2020	6	8	22	15	M1	20.8	heat_wave
135	2020-06-08 22:25:00	2020-06-08	2020	6	8	22	25	M1	20.8	heat_wave
136	2020-06-08 22:36:00	2020-06-08	2020	6	8	22	36	M1	20.8	heat_wave
137	2020-06-08 22:45:00	2020-06-08	2020	6	8	22	45	M1	20.8	heat_wave
138	2020-06-08 22:55:00	2020-06-08	2020	6	8	22	55	M1	20.8	heat_wave
139	2020-06-08 23:05:00	2020-06-08	2020	6	8	23	5	M1	20.8	heat_wave
140	2020-06-08 23:15:00	2020-06-08	2020	6	8	23	15	M1	20.7	heat_wave
141	2020-06-08 23:25:00	2020-06-08	2020	6	8	23	25	M1	20.7	heat_wave
142	2020-06-08 23:35:00	2020-06-08	2020	6	8	23	35	M1	20.8	heat_wave
143	2020-06-08 23:45:00	2020-06-08	2020	6	8	23	45	M1	20.6	heat_wave
144	2020-06-08 23:55:00	2020-06-08	2020	6	8	23	55	M1	20.7	heat_wave
145	2020-06-09 00:05:00	2020-06-09	2020	6	9	0	5	M1	20.6	heat_wave
146	2020-06-09 00:15:00	2020-06-09	2020	6	9	0	15	M1	20.6	heat_wave
147	2020-06-09 00:26:00	2020-06-09	2020	6	9	0	26	M1	20.7	heat_wave
148	2020-06-09 00:36:00	2020-06-09	2020	6	9	0	36	M1	20.7	heat_wave
149	2020-06-09 00:46:00	2020-06-09	2020	6	9	0	46	M1	20.7	heat_wave
150	2020-06-09 00:55:00	2020-06-09	2020	6	9	0	55	M1	20.6	heat_wave
151	2020-06-09 01:05:00	2020-06-09	2020	6	9	1	5	M1	20.5	heat_wave
152	2020-06-09 01:15:00	2020-06-09	2020	6	9	1	15	M1	20.6	heat_wave
153	2020-06-09 01:25:00	2020-06-09	2020	6	9	1	25	M1	20.5	heat_wave
154	2020-06-09 01:35:00	2020-06-09	2020	6	9	1	35	M1	20.5	heat_wave
155	2020-06-09 01:45:00	2020-06-09	2020	6	9	1	45	M1	20.5	heat_wave
156	2020-06-09 01:55:00	2020-06-09	2020	6	9	1	55	M1	20.5	heat_wave
157	2020-06-09 02:05:00	2020-06-09	2020	6	9	2	5	M1	20.5	heat_wave
158	2020-06-09 02:15:00	2020-06-09	2020	6	9	2	15	M1	20.4	heat_wave
159	2020-06-09 02:25:00	2020-06-09	2020	6	9	2	25	M1	20.4	heat_wave
160	2020-06-09 02:35:00	2020-06-09	2020	6	9	2	35	M1	20.3	heat_wave
161	2020-06-09 02:45:00	2020-06-09	2020	6	9	2	45	M1	20.4	heat_wave
162	2020-06-09 02:55:00	2020-06-09	2020	6	9	2	55	M1	20.4	heat_wave
163	2020-06-09 03:05:00	2020-06-09	2020	6	9	3	5	M1	20.4	heat_wave
164	2020-06-09 03:15:00	2020-06-09	2020	6	9	3	15	M1	20.3	heat_wave
165	2020-06-09 03:25:00	2020-06-09	2020	6	9	3	25	M1	20.3	heat_wave
166	2020-06-09 03:35:00	2020-06-09	2020	6	9	3	35	M1	20.3	heat_wave
167	2020-06-09 03:46:00	2020-06-09	2020	6	9	3	46	M1	20.3	heat_wave
168	2020-06-09 03:55:00	2020-06-09	2020	6	9	3	55	M1	20.3	heat_wave
169	2020-06-09 04:05:00	2020-06-09	2020	6	9	4	5	M1	20.2	heat_wave
170	2020-06-09 04:15:00	2020-06-09	2020	6	9	4	15	M1	20.3	heat_wave
171	2020-06-09 04:25:00	2020-06-09	2020	6	9	4	25	M1	20.2	heat_wave
172	2020-06-09 04:35:00	2020-06-09	2020	6	9	4	35	M1	20.3	heat_wave
173	2020-06-09 04:45:00	2020-06-09	2020	6	9	4	45	M1	20.2	heat_wave
174	2020-06-09 04:55:00	2020-06-09	2020	6	9	4	55	M1	20.2	heat_wave
175	2020-06-09 05:05:00	2020-06-09	2020	6	9	5	5	M1	20.2	heat_wave
176	2020-06-09 05:15:00	2020-06-09	2020	6	9	5	15	M1	20.2	heat_wave
177	2020-06-09 05:25:00	2020-06-09	2020	6	9	5	25	M1	20.1	heat_wave
178	2020-06-09 05:35:00	2020-06-09	2020	6	9	5	35	M1	20.1	heat_wave
179	2020-06-09 05:45:00	2020-06-09	2020	6	9	5	45	M1	20.1	heat_wave
180	2020-06-09 05:55:00	2020-06-09	2020	6	9	5	55	M1	20.1	heat_wave
181	2020-06-09 06:05:00	2020-06-09	2020	6	9	6	5	M1	20.1	heat_wave
182	2020-06-09 06:15:00	2020-06-09	2020	6	9	6	15	M1	20.1	heat_wave
183	2020-06-09 06:25:00	2020-06-09	2020	6	9	6	25	M1	20.1	heat_wave
184	2020-06-09 06:35:00	2020-06-09	2020	6	9	6	35	M1	20.1	heat_wave
185	2020-06-09 06:45:00	2020-06-09	2020	6	9	6	45	M1	20	heat_wave
186	2020-06-09 06:55:00	2020-06-09	2020	6	9	6	55	M1	20.1	heat_wave
187	2020-06-09 07:05:00	2020-06-09	2020	6	9	7	5	M1	20	heat_wave
188	2020-06-09 07:15:00	2020-06-09	2020	6	9	7	15	M1	20	heat_wave
189	2020-06-09 07:25:00	2020-06-09	2020	6	9	7	25	M1	20.1	heat_wave
190	2020-06-09 07:35:00	2020-06-09	2020	6	9	7	35	M1	20	heat_wave
191	2020-06-09 07:45:00	2020-06-09	2020	6	9	7	45	M1	20.1	heat_wave
192	2020-06-09 07:55:00	2020-06-09	2020	6	9	7	55	M1	20.1	heat_wave
193	2020-06-09 08:05:00	2020-06-09	2020	6	9	8	5	M1	20.1	heat_wave
194	2020-06-09 08:15:00	2020-06-09	2020	6	9	8	15	M1	20.1	heat_wave
195	2020-06-09 08:25:00	2020-06-09	2020	6	9	8	25	M1	20.1	heat_wave
196	2020-06-09 08:36:00	2020-06-09	2020	6	9	8	36	M1	20.1	heat_wave
197	2020-06-09 08:45:00	2020-06-09	2020	6	9	8	45	M1	20.2	heat_wave
198	2020-06-09 08:55:00	2020-06-09	2020	6	9	8	55	M1	20.2	heat_wave
199	2020-06-09 09:05:00	2020-06-09	2020	6	9	9	5	M1	20.1	heat_wave
200	2020-06-09 09:15:00	2020-06-09	2020	6	9	9	15	M1	20.2	heat_wave
201	2020-06-09 09:25:00	2020-06-09	2020	6	9	9	25	M1	20.2	heat_wave
202	2020-06-09 09:35:00	2020-06-09	2020	6	9	9	35	M1	20.3	heat_wave
203	2020-06-09 09:45:00	2020-06-09	2020	6	9	9	45	M1	20.3	heat_wave
204	2020-06-09 09:56:00	2020-06-09	2020	6	9	9	56	M1	20.3	heat_wave
205	2020-06-09 10:05:00	2020-06-09	2020	6	9	10	5	M1	20.3	heat_wave
206	2020-06-09 10:15:00	2020-06-09	2020	6	9	10	15	M1	20.3	heat_wave
207	2020-06-09 10:25:00	2020-06-09	2020	6	9	10	25	M1	20.3	heat_wave
208	2020-06-09 10:35:00	2020-06-09	2020	6	9	10	35	M1	20.4	heat_wave
209	2020-06-09 10:45:00	2020-06-09	2020	6	9	10	45	M1	20.4	heat_wave
210	2020-06-09 10:55:00	2020-06-09	2020	6	9	10	55	M1	20.5	heat_wave
211	2020-06-09 11:05:00	2020-06-09	2020	6	9	11	5	M1	20.5	heat_wave
212	2020-06-09 11:15:00	2020-06-09	2020	6	9	11	15	M1	20.5	heat_wave
213	2020-06-09 11:29:00	2020-06-09	2020	6	9	11	29	M1	20.5	heat_wave
214	2020-06-09 11:39:00	2020-06-09	2020	6	9	11	39	M1	20.5	heat_wave
215	2020-06-09 11:49:00	2020-06-09	2020	6	9	11	49	M1	20.6	heat_wave
216	2020-06-09 12:29:00	2020-06-09	2020	6	9	12	29	M1	20.7	heat_wave
217	2020-06-09 12:40:00	2020-06-09	2020	6	9	12	40	M1	20.7	heat_wave
218	2020-06-09 12:50:00	2020-06-09	2020	6	9	12	50	M1	20.7	heat_wave
219	2020-06-09 12:59:00	2020-06-09	2020	6	9	12	59	M1	21.1	heat_wave
220	2020-06-09 13:09:00	2020-06-09	2020	6	9	13	9	M1	21.2	heat_wave
221	2020-06-09 13:19:00	2020-06-09	2020	6	9	13	19	M1	21.3	heat_wave
222	2020-06-09 13:29:00	2020-06-09	2020	6	9	13	29	M1	21.5	heat_wave
223	2020-06-09 13:39:00	2020-06-09	2020	6	9	13	39	M1	21.7	heat_wave
224	2020-06-09 13:49:00	2020-06-09	2020	6	9	13	49	M1	21.8	heat_wave
225	2020-06-09 13:59:00	2020-06-09	2020	6	9	13	59	M1	21.9	heat_wave
226	2020-06-09 14:09:00	2020-06-09	2020	6	9	14	9	M1	22	heat_wave
227	2020-06-09 14:19:00	2020-06-09	2020	6	9	14	19	M1	22.2	heat_wave
228	2020-06-09 14:29:00	2020-06-09	2020	6	9	14	29	M1	22.3	heat_wave
229	2020-06-09 14:39:00	2020-06-09	2020	6	9	14	39	M1	22.4	heat_wave
230	2020-06-09 14:49:00	2020-06-09	2020	6	9	14	49	M1	22.6	heat_wave
231	2020-06-09 14:59:00	2020-06-09	2020	6	9	14	59	M1	22.7	heat_wave
232	2020-06-09 15:09:00	2020-06-09	2020	6	9	15	9	M1	22.8	heat_wave
233	2020-06-09 15:19:00	2020-06-09	2020	6	9	15	19	M1	23	heat_wave
234	2020-06-09 15:29:00	2020-06-09	2020	6	9	15	29	M1	23.1	heat_wave
235	2020-06-09 15:39:00	2020-06-09	2020	6	9	15	39	M1	23.2	heat_wave
236	2020-06-09 15:49:00	2020-06-09	2020	6	9	15	49	M1	23.2	heat_wave
237	2020-06-09 15:59:00	2020-06-09	2020	6	9	15	59	M1	23.3	heat_wave
238	2020-06-09 16:09:00	2020-06-09	2020	6	9	16	9	M1	23.5	heat_wave
239	2020-06-09 16:19:00	2020-06-09	2020	6	9	16	19	M1	23.5	heat_wave
240	2020-06-09 16:29:00	2020-06-09	2020	6	9	16	29	M1	23.7	heat_wave
241	2020-06-09 16:39:00	2020-06-09	2020	6	9	16	39	M1	23.8	heat_wave
242	2020-06-09 16:49:00	2020-06-09	2020	6	9	16	49	M1	23.8	heat_wave
243	2020-06-09 16:59:00	2020-06-09	2020	6	9	16	59	M1	23.9	heat_wave
244	2020-06-09 17:09:00	2020-06-09	2020	6	9	17	9	M1	24	heat_wave
245	2020-06-09 17:19:00	2020-06-09	2020	6	9	17	19	M1	24.1	heat_wave
246	2020-06-09 17:29:00	2020-06-09	2020	6	9	17	29	M1	24.2	heat_wave
247	2020-06-09 17:39:00	2020-06-09	2020	6	9	17	39	M1	24.4	heat_wave
248	2020-06-09 17:49:00	2020-06-09	2020	6	9	17	49	M1	24.4	heat_wave
249	2020-06-09 17:59:00	2020-06-09	2020	6	9	17	59	M1	24.5	heat_wave
250	2020-06-09 18:09:00	2020-06-09	2020	6	9	18	9	M1	24.6	heat_wave
251	2020-06-09 18:19:00	2020-06-09	2020	6	9	18	19	M1	24.7	heat_wave
252	2020-06-09 18:29:00	2020-06-09	2020	6	9	18	29	M1	24.8	heat_wave
253	2020-06-09 18:39:00	2020-06-09	2020	6	9	18	39	M1	24.9	heat_wave
254	2020-06-09 18:49:00	2020-06-09	2020	6	9	18	49	M1	24.9	heat_wave
255	2020-06-09 18:59:00	2020-06-09	2020	6	9	18	59	M1	25	heat_wave
256	2020-06-09 19:09:00	2020-06-09	2020	6	9	19	9	M1	25.1	heat_wave
257	2020-06-09 19:19:00	2020-06-09	2020	6	9	19	19	M1	25.2	heat_wave
258	2020-06-09 19:29:00	2020-06-09	2020	6	9	19	29	M1	25.3	heat_wave
259	2020-06-09 19:39:00	2020-06-09	2020	6	9	19	39	M1	25.3	heat_wave
260	2020-06-09 19:49:00	2020-06-09	2020	6	9	19	49	M1	25.4	heat_wave
261	2020-06-09 19:59:00	2020-06-09	2020	6	9	19	59	M1	25.5	heat_wave
262	2020-06-09 20:10:00	2020-06-09	2020	6	9	20	10	M1	25.6	heat_wave
263	2020-06-09 20:20:00	2020-06-09	2020	6	9	20	20	M1	25.6	heat_wave
264	2020-06-09 20:29:00	2020-06-09	2020	6	9	20	29	M1	25.7	heat_wave
265	2020-06-09 20:39:00	2020-06-09	2020	6	9	20	39	M1	25.8	heat_wave
266	2020-06-09 20:49:00	2020-06-09	2020	6	9	20	49	M1	25.8	heat_wave
267	2020-06-09 20:59:00	2020-06-09	2020	6	9	20	59	M1	25.9	heat_wave
268	2020-06-09 21:09:00	2020-06-09	2020	6	9	21	9	M1	26	heat_wave
269	2020-06-09 21:19:00	2020-06-09	2020	6	9	21	19	M1	26.1	heat_wave
270	2020-06-09 21:29:00	2020-06-09	2020	6	9	21	29	M1	26.2	heat_wave
271	2020-06-09 21:39:00	2020-06-09	2020	6	9	21	39	M1	26.3	heat_wave
272	2020-06-09 21:49:00	2020-06-09	2020	6	9	21	49	M1	26.3	heat_wave
273	2020-06-09 21:59:00	2020-06-09	2020	6	9	21	59	M1	26.4	heat_wave
274	2020-06-09 22:10:00	2020-06-09	2020	6	9	22	10	M1	26.4	heat_wave
275	2020-06-09 22:20:00	2020-06-09	2020	6	9	22	20	M1	26.4	heat_wave
276	2020-06-09 22:29:00	2020-06-09	2020	6	9	22	29	M1	26.6	heat_wave
277	2020-06-09 22:39:00	2020-06-09	2020	6	9	22	39	M1	26.7	heat_wave
278	2020-06-09 22:49:00	2020-06-09	2020	6	9	22	49	M1	26.8	heat_wave
279	2020-06-09 22:59:00	2020-06-09	2020	6	9	22	59	M1	26.8	heat_wave
280	2020-06-09 23:10:00	2020-06-09	2020	6	9	23	10	M1	26.9	heat_wave
281	2020-06-09 23:20:00	2020-06-09	2020	6	9	23	20	M1	26.9	heat_wave
282	2020-06-09 23:29:00	2020-06-09	2020	6	9	23	29	M1	26.8	heat_wave
283	2020-06-09 23:39:00	2020-06-09	2020	6	9	23	39	M1	26.9	heat_wave
284	2020-06-09 23:49:00	2020-06-09	2020	6	9	23	49	M1	26.9	heat_wave
285	2020-06-09 23:59:00	2020-06-09	2020	6	9	23	59	M1	26.9	heat_wave
286	2020-06-10 00:09:00	2020-06-10	2020	6	10	0	9	M1	26.9	heat_wave
287	2020-06-10 00:19:00	2020-06-10	2020	6	10	0	19	M1	26.8	heat_wave
288	2020-06-10 00:29:00	2020-06-10	2020	6	10	0	29	M1	26.9	heat_wave
289	2020-06-10 00:39:00	2020-06-10	2020	6	10	0	39	M1	26.9	heat_wave
290	2020-06-10 00:49:00	2020-06-10	2020	6	10	0	49	M1	26.8	heat_wave
291	2020-06-10 01:00:00	2020-06-10	2020	6	10	1	0	M1	26.8	heat_wave
292	2020-06-10 01:09:00	2020-06-10	2020	6	10	1	9	M1	26.8	heat_wave
293	2020-06-10 01:19:00	2020-06-10	2020	6	10	1	19	M1	26.7	heat_wave
294	2020-06-10 01:29:00	2020-06-10	2020	6	10	1	29	M1	26.7	heat_wave
295	2020-06-10 01:39:00	2020-06-10	2020	6	10	1	39	M1	26.7	heat_wave
296	2020-06-10 01:49:00	2020-06-10	2020	6	10	1	49	M1	26.7	heat_wave
297	2020-06-10 01:59:00	2020-06-10	2020	6	10	1	59	M1	26.7	heat_wave
298	2020-06-10 02:09:00	2020-06-10	2020	6	10	2	9	M1	26.7	heat_wave
299	2020-06-10 02:19:00	2020-06-10	2020	6	10	2	19	M1	26.7	heat_wave
300	2020-06-10 02:29:00	2020-06-10	2020	6	10	2	29	M1	26.8	heat_wave
301	2020-06-10 02:39:00	2020-06-10	2020	6	10	2	39	M1	26.8	heat_wave
302	2020-06-10 02:49:00	2020-06-10	2020	6	10	2	49	M1	26.8	heat_wave
303	2020-06-10 02:59:00	2020-06-10	2020	6	10	2	59	M1	26.8	heat_wave
304	2020-06-10 03:09:00	2020-06-10	2020	6	10	3	9	M1	26.8	heat_wave
305	2020-06-10 03:19:00	2020-06-10	2020	6	10	3	19	M1	26.7	heat_wave
306	2020-06-10 03:29:00	2020-06-10	2020	6	10	3	29	M1	26.7	heat_wave
307	2020-06-10 03:39:00	2020-06-10	2020	6	10	3	39	M1	26.6	heat_wave
308	2020-06-10 03:49:00	2020-06-10	2020	6	10	3	49	M1	26.7	heat_wave
309	2020-06-10 03:59:00	2020-06-10	2020	6	10	3	59	M1	26.6	heat_wave
310	2020-06-10 04:09:00	2020-06-10	2020	6	10	4	9	M1	26.6	heat_wave
311	2020-06-10 04:19:00	2020-06-10	2020	6	10	4	19	M1	26.5	heat_wave
312	2020-06-10 04:29:00	2020-06-10	2020	6	10	4	29	M1	26.5	heat_wave
313	2020-06-10 04:39:00	2020-06-10	2020	6	10	4	39	M1	26.6	heat_wave
314	2020-06-10 04:49:00	2020-06-10	2020	6	10	4	49	M1	26.6	heat_wave
315	2020-06-10 05:00:00	2020-06-10	2020	6	10	5	0	M1	26.5	heat_wave
316	2020-06-10 05:09:00	2020-06-10	2020	6	10	5	9	M1	26.6	heat_wave
317	2020-06-10 05:19:00	2020-06-10	2020	6	10	5	19	M1	26.6	heat_wave
318	2020-06-10 05:29:00	2020-06-10	2020	6	10	5	29	M1	26.6	heat_wave
319	2020-06-10 05:39:00	2020-06-10	2020	6	10	5	39	M1	26.6	heat_wave
320	2020-06-10 05:49:00	2020-06-10	2020	6	10	5	49	M1	26.7	heat_wave
321	2020-06-10 05:59:00	2020-06-10	2020	6	10	5	59	M1	26.7	heat_wave
322	2020-06-10 06:09:00	2020-06-10	2020	6	10	6	9	M1	26.6	heat_wave
323	2020-06-10 06:19:00	2020-06-10	2020	6	10	6	19	M1	26.5	heat_wave
324	2020-06-10 06:30:00	2020-06-10	2020	6	10	6	30	M1	26.5	heat_wave
325	2020-06-10 06:39:00	2020-06-10	2020	6	10	6	39	M1	26.5	heat_wave
326	2020-06-10 06:49:00	2020-06-10	2020	6	10	6	49	M1	26.5	heat_wave
327	2020-06-10 06:59:00	2020-06-10	2020	6	10	6	59	M1	26.4	heat_wave
328	2020-06-10 07:09:00	2020-06-10	2020	6	10	7	9	M1	26.4	heat_wave
329	2020-06-10 07:19:00	2020-06-10	2020	6	10	7	19	M1	26.3	heat_wave
330	2020-06-10 07:29:00	2020-06-10	2020	6	10	7	29	M1	26.3	heat_wave
331	2020-06-10 07:39:00	2020-06-10	2020	6	10	7	39	M1	26.3	heat_wave
332	2020-06-10 07:49:00	2020-06-10	2020	6	10	7	49	M1	26.4	heat_wave
333	2020-06-10 07:59:00	2020-06-10	2020	6	10	7	59	M1	26.4	heat_wave
334	2020-06-10 08:09:00	2020-06-10	2020	6	10	8	9	M1	26.4	heat_wave
335	2020-06-10 08:19:00	2020-06-10	2020	6	10	8	19	M1	26.4	heat_wave
336	2020-06-10 08:29:00	2020-06-10	2020	6	10	8	29	M1	26.5	heat_wave
337	2020-06-10 08:39:00	2020-06-10	2020	6	10	8	39	M1	26.5	heat_wave
338	2020-06-10 08:49:00	2020-06-10	2020	6	10	8	49	M1	26.4	heat_wave
339	2020-06-10 08:59:00	2020-06-10	2020	6	10	8	59	M1	26.4	heat_wave
340	2020-06-10 09:09:00	2020-06-10	2020	6	10	9	9	M1	26.4	heat_wave
341	2020-06-10 09:19:00	2020-06-10	2020	6	10	9	19	M1	26.5	heat_wave
342	2020-06-10 09:29:00	2020-06-10	2020	6	10	9	29	M1	26.4	heat_wave
343	2020-06-10 09:39:00	2020-06-10	2020	6	10	9	39	M1	26.4	heat_wave
344	2020-06-10 09:49:00	2020-06-10	2020	6	10	9	49	M1	26.4	heat_wave
345	2020-06-10 09:59:00	2020-06-10	2020	6	10	9	59	M1	26.4	heat_wave
346	2020-06-10 10:09:00	2020-06-10	2020	6	10	10	9	M1	26.3	heat_wave
347	2020-06-10 10:19:00	2020-06-10	2020	6	10	10	19	M1	26.3	heat_wave
348	2020-06-10 10:30:00	2020-06-10	2020	6	10	10	30	M1	26.3	heat_wave
349	2020-06-10 10:39:00	2020-06-10	2020	6	10	10	39	M1	26.3	heat_wave
350	2020-06-10 10:49:00	2020-06-10	2020	6	10	10	49	M1	26.4	heat_wave
351	2020-06-10 11:00:00	2020-06-10	2020	6	10	11	0	M1	26.4	heat_wave
352	2020-06-10 11:09:00	2020-06-10	2020	6	10	11	9	M1	26.5	heat_wave
353	2020-06-10 11:19:00	2020-06-10	2020	6	10	11	19	M1	26.5	heat_wave
354	2020-06-10 11:29:00	2020-06-10	2020	6	10	11	29	M1	26.5	heat_wave
355	2020-06-10 11:39:00	2020-06-10	2020	6	10	11	39	M1	26.6	heat_wave
356	2020-06-10 11:49:00	2020-06-10	2020	6	10	11	49	M1	26.6	heat_wave
357	2020-06-10 11:59:00	2020-06-10	2020	6	10	11	59	M1	26.6	heat_wave
358	2020-06-10 12:09:00	2020-06-10	2020	6	10	12	9	M1	26.5	heat_wave
359	2020-06-10 12:19:00	2020-06-10	2020	6	10	12	19	M1	26.6	heat_wave
360	2020-06-10 12:29:00	2020-06-10	2020	6	10	12	29	M1	26.6	heat_wave
361	2020-06-10 12:39:00	2020-06-10	2020	6	10	12	39	M1	26.6	heat_wave
362	2020-06-10 12:49:00	2020-06-10	2020	6	10	12	49	M1	26.6	heat_wave
363	2020-06-10 12:59:00	2020-06-10	2020	6	10	12	59	M1	26.5	heat_wave
364	2020-06-10 13:09:00	2020-06-10	2020	6	10	13	9	M1	26.6	heat_wave
365	2020-06-10 13:19:00	2020-06-10	2020	6	10	13	19	M1	26.6	heat_wave
366	2020-06-10 13:29:00	2020-06-10	2020	6	10	13	29	M1	26.6	heat_wave
367	2020-06-10 13:39:00	2020-06-10	2020	6	10	13	39	M1	26.8	heat_wave
368	2020-06-10 13:49:00	2020-06-10	2020	6	10	13	49	M1	26.8	heat_wave
369	2020-06-10 13:59:00	2020-06-10	2020	6	10	13	59	M1	26.9	heat_wave
370	2020-06-10 14:09:00	2020-06-10	2020	6	10	14	9	M1	26.8	heat_wave
371	2020-06-10 14:19:00	2020-06-10	2020	6	10	14	19	M1	27	heat_wave
372	2020-06-10 14:29:00	2020-06-10	2020	6	10	14	29	M1	27.1	heat_wave
373	2020-06-10 14:39:00	2020-06-10	2020	6	10	14	39	M1	27.1	heat_wave
374	2020-06-10 14:49:00	2020-06-10	2020	6	10	14	49	M1	27.1	heat_wave
375	2020-06-10 14:59:00	2020-06-10	2020	6	10	14	59	M1	27.1	heat_wave
376	2020-06-10 15:09:00	2020-06-10	2020	6	10	15	9	M1	27.1	heat_wave
377	2020-06-10 15:19:00	2020-06-10	2020	6	10	15	19	M1	27.1	heat_wave
378	2020-06-10 15:29:00	2020-06-10	2020	6	10	15	29	M1	27.2	heat_wave
379	2020-06-10 15:39:00	2020-06-10	2020	6	10	15	39	M1	27.2	heat_wave
380	2020-06-10 15:49:00	2020-06-10	2020	6	10	15	49	M1	27.2	heat_wave
381	2020-06-10 15:59:00	2020-06-10	2020	6	10	15	59	M1	27.2	heat_wave
382	2020-06-10 16:09:00	2020-06-10	2020	6	10	16	9	M1	27.3	heat_wave
383	2020-06-10 16:19:00	2020-06-10	2020	6	10	16	19	M1	27.2	heat_wave
384	2020-06-10 16:30:00	2020-06-10	2020	6	10	16	30	M1	27.2	heat_wave
385	2020-06-10 16:40:00	2020-06-10	2020	6	10	16	40	M1	27.2	heat_wave
386	2020-06-10 16:50:00	2020-06-10	2020	6	10	16	50	M1	27.2	heat_wave
387	2020-06-10 16:59:00	2020-06-10	2020	6	10	16	59	M1	27.1	heat_wave
388	2020-06-10 17:09:00	2020-06-10	2020	6	10	17	9	M1	27.1	heat_wave
389	2020-06-10 17:19:00	2020-06-10	2020	6	10	17	19	M1	27	heat_wave
390	2020-06-10 17:29:00	2020-06-10	2020	6	10	17	29	M1	27	heat_wave
391	2020-06-10 17:39:00	2020-06-10	2020	6	10	17	39	M1	27.1	heat_wave
392	2020-06-10 17:49:00	2020-06-10	2020	6	10	17	49	M1	27.1	heat_wave
393	2020-06-10 17:59:00	2020-06-10	2020	6	10	17	59	M1	27	heat_wave
394	2020-06-10 18:10:00	2020-06-10	2020	6	10	18	10	M1	27.1	heat_wave
395	2020-06-10 18:19:00	2020-06-10	2020	6	10	18	19	M1	27.2	heat_wave
396	2020-06-10 18:29:00	2020-06-10	2020	6	10	18	29	M1	27.1	heat_wave
397	2020-06-10 18:39:00	2020-06-10	2020	6	10	18	39	M1	27.2	heat_wave
398	2020-06-10 18:49:00	2020-06-10	2020	6	10	18	49	M1	27.2	heat_wave
399	2020-06-10 19:00:00	2020-06-10	2020	6	10	19	0	M1	27.1	heat_wave
400	2020-06-10 19:10:00	2020-06-10	2020	6	10	19	10	M1	27.1	heat_wave
401	2020-06-10 19:19:00	2020-06-10	2020	6	10	19	19	M1	27.1	heat_wave
402	2020-06-10 19:29:00	2020-06-10	2020	6	10	19	29	M1	27	heat_wave
403	2020-06-10 19:39:00	2020-06-10	2020	6	10	19	39	M1	27	heat_wave
404	2020-06-10 19:50:00	2020-06-10	2020	6	10	19	50	M1	27	heat_wave
405	2020-06-10 20:00:00	2020-06-10	2020	6	10	20	0	M1	27	heat_wave
406	2020-06-10 20:09:00	2020-06-10	2020	6	10	20	9	M1	26.9	heat_wave
407	2020-06-10 20:19:00	2020-06-10	2020	6	10	20	19	M1	26.9	heat_wave
408	2020-06-10 20:29:00	2020-06-10	2020	6	10	20	29	M1	26.9	heat_wave
409	2020-06-10 20:39:00	2020-06-10	2020	6	10	20	39	M1	26.9	heat_wave
410	2020-06-10 20:49:00	2020-06-10	2020	6	10	20	49	M1	26.8	heat_wave
411	2020-06-10 20:59:00	2020-06-10	2020	6	10	20	59	M1	26.9	heat_wave
412	2020-06-10 21:09:00	2020-06-10	2020	6	10	21	9	M1	26.9	heat_wave
413	2020-06-10 21:19:00	2020-06-10	2020	6	10	21	19	M1	26.9	heat_wave
414	2020-06-10 21:29:00	2020-06-10	2020	6	10	21	29	M1	27	heat_wave
415	2020-06-10 21:39:00	2020-06-10	2020	6	10	21	39	M1	27	heat_wave
416	2020-06-10 21:49:00	2020-06-10	2020	6	10	21	49	M1	27	heat_wave
417	2020-06-10 21:59:00	2020-06-10	2020	6	10	21	59	M1	27	heat_wave
418	2020-06-10 22:09:00	2020-06-10	2020	6	10	22	9	M1	26.9	heat_wave
419	2020-06-10 22:19:00	2020-06-10	2020	6	10	22	19	M1	27	heat_wave
420	2020-06-10 22:29:00	2020-06-10	2020	6	10	22	29	M1	26.9	heat_wave
421	2020-06-10 22:39:00	2020-06-10	2020	6	10	22	39	M1	26.9	heat_wave
422	2020-06-10 22:49:00	2020-06-10	2020	6	10	22	49	M1	26.8	heat_wave
423	2020-06-10 22:59:00	2020-06-10	2020	6	10	22	59	M1	26.8	heat_wave
424	2020-06-10 23:09:00	2020-06-10	2020	6	10	23	9	M1	26.8	heat_wave
425	2020-06-10 23:19:00	2020-06-10	2020	6	10	23	19	M1	26.8	heat_wave
426	2020-06-10 23:29:00	2020-06-10	2020	6	10	23	29	M1	26.7	heat_wave
427	2020-06-10 23:39:00	2020-06-10	2020	6	10	23	39	M1	26.7	heat_wave
428	2020-06-10 23:49:00	2020-06-10	2020	6	10	23	49	M1	26.7	heat_wave
429	2020-06-10 23:59:00	2020-06-10	2020	6	10	23	59	M1	26.7	heat_wave
430	2020-06-11 00:09:00	2020-06-11	2020	6	11	0	9	M1	26.7	heat_wave
431	2020-06-11 00:19:00	2020-06-11	2020	6	11	0	19	M1	26.7	heat_wave
432	2020-06-11 00:29:00	2020-06-11	2020	6	11	0	29	M1	26.8	heat_wave
433	2020-06-11 00:39:00	2020-06-11	2020	6	11	0	39	M1	26.7	heat_wave
434	2020-06-11 00:49:00	2020-06-11	2020	6	11	0	49	M1	26.7	heat_wave
435	2020-06-11 00:59:00	2020-06-11	2020	6	11	0	59	M1	26.8	heat_wave
436	2020-06-11 01:09:00	2020-06-11	2020	6	11	1	9	M1	26.7	heat_wave
437	2020-06-11 01:19:00	2020-06-11	2020	6	11	1	19	M1	26.7	heat_wave
438	2020-06-11 01:29:00	2020-06-11	2020	6	11	1	29	M1	26.8	heat_wave
439	2020-06-11 01:39:00	2020-06-11	2020	6	11	1	39	M1	26.6	heat_wave
440	2020-06-11 01:50:00	2020-06-11	2020	6	11	1	50	M1	26.7	heat_wave
441	2020-06-11 01:59:00	2020-06-11	2020	6	11	1	59	M1	26.6	heat_wave
442	2020-06-11 02:09:00	2020-06-11	2020	6	11	2	9	M1	26.6	heat_wave
443	2020-06-11 02:19:00	2020-06-11	2020	6	11	2	19	M1	26.5	heat_wave
444	2020-06-11 02:30:00	2020-06-11	2020	6	11	2	30	M1	26.6	heat_wave
445	2020-06-11 02:40:00	2020-06-11	2020	6	11	2	40	M1	26.6	heat_wave
446	2020-06-11 02:49:00	2020-06-11	2020	6	11	2	49	M1	26.6	heat_wave
447	2020-06-11 02:59:00	2020-06-11	2020	6	11	2	59	M1	26.6	heat_wave
448	2020-06-11 03:09:00	2020-06-11	2020	6	11	3	9	M1	26.5	heat_wave
449	2020-06-11 03:19:00	2020-06-11	2020	6	11	3	19	M1	26.5	heat_wave
450	2020-06-11 03:29:00	2020-06-11	2020	6	11	3	29	M1	26.6	heat_wave
451	2020-06-11 03:39:00	2020-06-11	2020	6	11	3	39	M1	26.5	heat_wave
452	2020-06-11 03:49:00	2020-06-11	2020	6	11	3	49	M1	26.5	heat_wave
453	2020-06-11 03:59:00	2020-06-11	2020	6	11	3	59	M1	26.5	heat_wave
454	2020-06-11 04:09:00	2020-06-11	2020	6	11	4	9	M1	26.5	heat_wave
455	2020-06-11 04:19:00	2020-06-11	2020	6	11	4	19	M1	26.4	heat_wave
456	2020-06-11 04:29:00	2020-06-11	2020	6	11	4	29	M1	26.4	heat_wave
457	2020-06-11 04:39:00	2020-06-11	2020	6	11	4	39	M1	26.4	heat_wave
458	2020-06-11 04:49:00	2020-06-11	2020	6	11	4	49	M1	26.4	heat_wave
459	2020-06-11 04:59:00	2020-06-11	2020	6	11	4	59	M1	26.3	heat_wave
460	2020-06-11 05:09:00	2020-06-11	2020	6	11	5	9	M1	26.4	heat_wave
461	2020-06-11 05:19:00	2020-06-11	2020	6	11	5	19	M1	26.3	heat_wave
462	2020-06-11 05:29:00	2020-06-11	2020	6	11	5	29	M1	26.3	heat_wave
463	2020-06-11 05:40:00	2020-06-11	2020	6	11	5	40	M1	26.3	heat_wave
464	2020-06-11 05:49:00	2020-06-11	2020	6	11	5	49	M1	26.4	heat_wave
465	2020-06-11 06:00:00	2020-06-11	2020	6	11	6	0	M1	26.3	heat_wave
466	2020-06-11 06:09:00	2020-06-11	2020	6	11	6	9	M1	26.4	heat_wave
467	2020-06-11 06:19:00	2020-06-11	2020	6	11	6	19	M1	26.5	heat_wave
468	2020-06-11 06:29:00	2020-06-11	2020	6	11	6	29	M1	26.6	heat_wave
469	2020-06-11 06:39:00	2020-06-11	2020	6	11	6	39	M1	26.4	heat_wave
470	2020-06-11 06:49:00	2020-06-11	2020	6	11	6	49	M1	26.4	heat_wave
471	2020-06-11 06:59:00	2020-06-11	2020	6	11	6	59	M1	26.4	heat_wave
472	2020-06-11 07:09:00	2020-06-11	2020	6	11	7	9	M1	26.4	heat_wave
473	2020-06-11 07:19:00	2020-06-11	2020	6	11	7	19	M1	26.3	heat_wave
474	2020-06-11 07:29:00	2020-06-11	2020	6	11	7	29	M1	26.3	heat_wave
475	2020-06-11 07:39:00	2020-06-11	2020	6	11	7	39	M1	26.3	heat_wave
476	2020-06-11 07:49:00	2020-06-11	2020	6	11	7	49	M1	26.3	heat_wave
477	2020-06-11 08:00:00	2020-06-11	2020	6	11	8	0	M1	26.3	heat_wave
478	2020-06-11 08:10:00	2020-06-11	2020	6	11	8	10	M1	26.3	heat_wave
479	2020-06-11 08:19:00	2020-06-11	2020	6	11	8	19	M1	26.3	heat_wave
480	2020-06-11 08:29:00	2020-06-11	2020	6	11	8	29	M1	26.3	heat_wave
481	2020-06-11 08:39:00	2020-06-11	2020	6	11	8	39	M1	26.3	heat_wave
482	2020-06-11 08:49:00	2020-06-11	2020	6	11	8	49	M1	26.3	heat_wave
483	2020-06-11 08:59:00	2020-06-11	2020	6	11	8	59	M1	26.4	heat_wave
484	2020-06-11 09:09:00	2020-06-11	2020	6	11	9	9	M1	26.5	heat_wave
485	2020-06-11 09:19:00	2020-06-11	2020	6	11	9	19	M1	26.5	heat_wave
486	2020-06-11 09:30:00	2020-06-11	2020	6	11	9	30	M1	26.5	heat_wave
487	2020-06-11 09:39:00	2020-06-11	2020	6	11	9	39	M1	26.6	heat_wave
488	2020-06-11 09:49:00	2020-06-11	2020	6	11	9	49	M1	26.7	heat_wave
489	2020-06-11 09:59:00	2020-06-11	2020	6	11	9	59	M1	26.7	heat_wave
490	2020-06-11 10:09:00	2020-06-11	2020	6	11	10	9	M1	26.7	heat_wave
491	2020-06-11 10:19:00	2020-06-11	2020	6	11	10	19	M1	26.8	heat_wave
492	2020-06-11 10:29:00	2020-06-11	2020	6	11	10	29	M1	26.8	heat_wave
493	2020-06-11 10:39:00	2020-06-11	2020	6	11	10	39	M1	26.8	heat_wave
494	2020-06-11 10:49:00	2020-06-11	2020	6	11	10	49	M1	26.8	heat_wave
495	2020-06-11 10:59:00	2020-06-11	2020	6	11	10	59	M1	26.8	heat_wave
496	2020-06-11 11:09:00	2020-06-11	2020	6	11	11	9	M1	26.8	heat_wave
497	2020-06-11 11:19:00	2020-06-11	2020	6	11	11	19	M1	26.9	heat_wave
498	2020-06-11 11:29:00	2020-06-11	2020	6	11	11	29	M1	26.7	heat_wave
499	2020-06-11 11:39:00	2020-06-11	2020	6	11	11	39	M1	26.9	heat_wave
500	2020-06-11 11:49:00	2020-06-11	2020	6	11	11	49	M1	26.9	heat_wave
501	2020-06-11 11:59:00	2020-06-11	2020	6	11	11	59	M1	26.9	heat_wave
502	2020-06-11 12:09:00	2020-06-11	2020	6	11	12	9	M1	26.9	heat_wave
503	2020-06-11 12:19:00	2020-06-11	2020	6	11	12	19	M1	27.1	heat_wave
504	2020-06-11 12:29:00	2020-06-11	2020	6	11	12	29	M1	27.1	heat_wave
505	2020-06-11 12:39:00	2020-06-11	2020	6	11	12	39	M1	27.2	heat_wave
506	2020-06-11 12:49:00	2020-06-11	2020	6	11	12	49	M1	27.2	heat_wave
507	2020-06-11 12:59:00	2020-06-11	2020	6	11	12	59	M1	27.3	heat_wave
508	2020-06-11 13:09:00	2020-06-11	2020	6	11	13	9	M1	27.3	heat_wave
509	2020-06-11 13:19:00	2020-06-11	2020	6	11	13	19	M1	27.4	heat_wave
510	2020-06-11 13:29:00	2020-06-11	2020	6	11	13	29	M1	27.4	heat_wave
511	2020-06-11 13:39:00	2020-06-11	2020	6	11	13	39	M1	27.4	heat_wave
512	2020-06-11 13:49:00	2020-06-11	2020	6	11	13	49	M1	27.4	heat_wave
513	2020-06-11 13:59:00	2020-06-11	2020	6	11	13	59	M1	27.5	heat_wave
514	2020-06-11 14:09:00	2020-06-11	2020	6	11	14	9	M1	27.4	heat_wave
515	2020-06-11 14:19:00	2020-06-11	2020	6	11	14	19	M1	27.4	heat_wave
516	2020-06-11 14:29:00	2020-06-11	2020	6	11	14	29	M1	27.5	heat_wave
517	2020-06-11 14:39:00	2020-06-11	2020	6	11	14	39	M1	27.5	heat_wave
518	2020-06-11 14:49:00	2020-06-11	2020	6	11	14	49	M1	27.6	heat_wave
519	2020-06-11 15:00:00	2020-06-11	2020	6	11	15	0	M1	27.6	heat_wave
520	2020-06-11 15:09:00	2020-06-11	2020	6	11	15	9	M1	27.6	heat_wave
521	2020-06-11 15:19:00	2020-06-11	2020	6	11	15	19	M1	27.7	heat_wave
522	2020-06-11 15:29:00	2020-06-11	2020	6	11	15	29	M1	27.7	heat_wave
523	2020-06-11 15:39:00	2020-06-11	2020	6	11	15	39	M1	27.8	heat_wave
524	2020-06-11 15:49:00	2020-06-11	2020	6	11	15	49	M1	27.8	heat_wave
525	2020-06-11 15:59:00	2020-06-11	2020	6	11	15	59	M1	27.8	heat_wave
526	2020-06-11 16:09:00	2020-06-11	2020	6	11	16	9	M1	27.8	heat_wave
527	2020-06-11 16:19:00	2020-06-11	2020	6	11	16	19	M1	27.8	heat_wave
528	2020-06-11 16:29:00	2020-06-11	2020	6	11	16	29	M1	27.8	heat_wave
529	2020-06-11 16:39:00	2020-06-11	2020	6	11	16	39	M1	27.7	heat_wave
530	2020-06-11 16:49:00	2020-06-11	2020	6	11	16	49	M1	27.6	heat_wave
531	2020-06-11 16:59:00	2020-06-11	2020	6	11	16	59	M1	27.6	heat_wave
532	2020-06-11 17:09:00	2020-06-11	2020	6	11	17	9	M1	27.6	heat_wave
533	2020-06-11 17:19:00	2020-06-11	2020	6	11	17	19	M1	27.6	heat_wave
534	2020-06-11 17:29:00	2020-06-11	2020	6	11	17	29	M1	27.6	heat_wave
535	2020-06-11 17:39:00	2020-06-11	2020	6	11	17	39	M1	27.5	heat_wave
536	2020-06-11 17:49:00	2020-06-11	2020	6	11	17	49	M1	27.5	heat_wave
537	2020-06-11 17:59:00	2020-06-11	2020	6	11	17	59	M1	27.6	heat_wave
538	2020-06-11 18:09:00	2020-06-11	2020	6	11	18	9	M1	27.6	heat_wave
539	2020-06-11 18:19:00	2020-06-11	2020	6	11	18	19	M1	27.5	heat_wave
540	2020-06-11 18:29:00	2020-06-11	2020	6	11	18	29	M1	27.5	heat_wave
541	2020-06-11 18:39:00	2020-06-11	2020	6	11	18	39	M1	27.5	heat_wave
542	2020-06-11 18:50:00	2020-06-11	2020	6	11	18	50	M1	27.5	heat_wave
543	2020-06-11 18:59:00	2020-06-11	2020	6	11	18	59	M1	27.6	heat_wave
544	2020-06-11 19:09:00	2020-06-11	2020	6	11	19	9	M1	27.5	heat_wave
545	2020-06-11 19:19:00	2020-06-11	2020	6	11	19	19	M1	27.6	heat_wave
546	2020-06-11 19:29:00	2020-06-11	2020	6	11	19	29	M1	27.6	heat_wave
547	2020-06-11 19:39:00	2020-06-11	2020	6	11	19	39	M1	27.6	heat_wave
548	2020-06-11 19:49:00	2020-06-11	2020	6	11	19	49	M1	27.7	heat_wave
549	2020-06-11 19:59:00	2020-06-11	2020	6	11	19	59	M1	27.7	heat_wave
550	2020-06-11 20:09:00	2020-06-11	2020	6	11	20	9	M1	27.6	heat_wave
551	2020-06-11 20:20:00	2020-06-11	2020	6	11	20	20	M1	27.6	heat_wave
552	2020-06-11 20:29:00	2020-06-11	2020	6	11	20	29	M1	27.6	heat_wave
553	2020-06-11 20:39:00	2020-06-11	2020	6	11	20	39	M1	27.5	heat_wave
554	2020-06-11 20:50:00	2020-06-11	2020	6	11	20	50	M1	27.5	heat_wave
555	2020-06-11 21:00:00	2020-06-11	2020	6	11	21	0	M1	27.5	heat_wave
556	2020-06-11 21:09:00	2020-06-11	2020	6	11	21	9	M1	27.5	heat_wave
557	2020-06-11 21:19:00	2020-06-11	2020	6	11	21	19	M1	27.4	heat_wave
558	2020-06-11 21:29:00	2020-06-11	2020	6	11	21	29	M1	27.3	heat_wave
559	2020-06-11 21:39:00	2020-06-11	2020	6	11	21	39	M1	27.4	heat_wave
560	2020-06-11 21:49:00	2020-06-11	2020	6	11	21	49	M1	27.4	heat_wave
561	2020-06-11 21:59:00	2020-06-11	2020	6	11	21	59	M1	27.3	heat_wave
562	2020-06-11 22:09:00	2020-06-11	2020	6	11	22	9	M1	27.4	heat_wave
563	2020-06-11 22:19:00	2020-06-11	2020	6	11	22	19	M1	27.4	heat_wave
564	2020-06-11 22:29:00	2020-06-11	2020	6	11	22	29	M1	27.3	heat_wave
565	2020-06-11 22:39:00	2020-06-11	2020	6	11	22	39	M1	27.4	heat_wave
566	2020-06-11 22:49:00	2020-06-11	2020	6	11	22	49	M1	27.4	heat_wave
567	2020-06-11 22:59:00	2020-06-11	2020	6	11	22	59	M1	27.4	heat_wave
568	2020-06-11 23:09:00	2020-06-11	2020	6	11	23	9	M1	27.4	heat_wave
569	2020-06-11 23:19:00	2020-06-11	2020	6	11	23	19	M1	27.3	heat_wave
570	2020-06-11 23:29:00	2020-06-11	2020	6	11	23	29	M1	27.3	heat_wave
571	2020-06-11 23:39:00	2020-06-11	2020	6	11	23	39	M1	27.3	heat_wave
572	2020-06-11 23:49:00	2020-06-11	2020	6	11	23	49	M1	27.2	heat_wave
573	2020-06-11 23:59:00	2020-06-11	2020	6	11	23	59	M1	27.2	heat_wave
574	2020-06-12 00:09:00	2020-06-12	2020	6	12	0	9	M1	27.1	heat_wave
575	2020-06-12 00:19:00	2020-06-12	2020	6	12	0	19	M1	27.2	heat_wave
576	2020-06-12 00:29:00	2020-06-12	2020	6	12	0	29	M1	27.1	heat_wave
577	2020-06-12 00:40:00	2020-06-12	2020	6	12	0	40	M1	27.1	heat_wave
578	2020-06-12 00:50:00	2020-06-12	2020	6	12	0	50	M1	27.1	heat_wave
579	2020-06-12 00:59:00	2020-06-12	2020	6	12	0	59	M1	27.1	heat_wave
580	2020-06-12 01:09:00	2020-06-12	2020	6	12	1	9	M1	26.9	heat_wave
581	2020-06-12 01:19:00	2020-06-12	2020	6	12	1	19	M1	27.1	heat_wave
582	2020-06-12 01:29:00	2020-06-12	2020	6	12	1	29	M1	27.1	heat_wave
583	2020-06-12 01:39:00	2020-06-12	2020	6	12	1	39	M1	27.1	heat_wave
584	2020-06-12 01:49:00	2020-06-12	2020	6	12	1	49	M1	27.1	heat_wave
585	2020-06-12 01:59:00	2020-06-12	2020	6	12	1	59	M1	27.1	heat_wave
586	2020-06-12 02:09:00	2020-06-12	2020	6	12	2	9	M1	27.2	heat_wave
587	2020-06-12 02:19:00	2020-06-12	2020	6	12	2	19	M1	27.1	heat_wave
588	2020-06-12 02:29:00	2020-06-12	2020	6	12	2	29	M1	27.1	heat_wave
589	2020-06-12 02:39:00	2020-06-12	2020	6	12	2	39	M1	27.1	heat_wave
590	2020-06-12 02:49:00	2020-06-12	2020	6	12	2	49	M1	27	heat_wave
591	2020-06-12 02:59:00	2020-06-12	2020	6	12	2	59	M1	27	heat_wave
592	2020-06-12 03:09:00	2020-06-12	2020	6	12	3	9	M1	27	heat_wave
593	2020-06-12 03:19:00	2020-06-12	2020	6	12	3	19	M1	26.9	heat_wave
594	2020-06-12 03:29:00	2020-06-12	2020	6	12	3	29	M1	26.9	heat_wave
595	2020-06-12 03:39:00	2020-06-12	2020	6	12	3	39	M1	26.9	heat_wave
596	2020-06-12 03:50:00	2020-06-12	2020	6	12	3	50	M1	26.9	heat_wave
597	2020-06-12 04:00:00	2020-06-12	2020	6	12	4	0	M1	26.9	heat_wave
598	2020-06-12 04:10:00	2020-06-12	2020	6	12	4	10	M1	26.9	heat_wave
599	2020-06-12 04:20:00	2020-06-12	2020	6	12	4	20	M1	26.9	heat_wave
600	2020-06-12 04:29:00	2020-06-12	2020	6	12	4	29	M1	26.7	heat_wave
601	2020-06-12 04:39:00	2020-06-12	2020	6	12	4	39	M1	26.8	heat_wave
602	2020-06-12 04:49:00	2020-06-12	2020	6	12	4	49	M1	26.7	heat_wave
603	2020-06-12 04:59:00	2020-06-12	2020	6	12	4	59	M1	26.7	heat_wave
604	2020-06-12 05:09:00	2020-06-12	2020	6	12	5	9	M1	26.8	heat_wave
605	2020-06-12 05:19:00	2020-06-12	2020	6	12	5	19	M1	26.8	heat_wave
606	2020-06-12 05:29:00	2020-06-12	2020	6	12	5	29	M1	26.8	heat_wave
607	2020-06-12 05:39:00	2020-06-12	2020	6	12	5	39	M1	26.7	heat_wave
608	2020-06-12 05:49:00	2020-06-12	2020	6	12	5	49	M1	26.8	heat_wave
609	2020-06-12 05:59:00	2020-06-12	2020	6	12	5	59	M1	26.9	heat_wave
610	2020-06-12 06:09:00	2020-06-12	2020	6	12	6	9	M1	26.8	heat_wave
611	2020-06-12 06:19:00	2020-06-12	2020	6	12	6	19	M1	26.9	heat_wave
612	2020-06-12 06:29:00	2020-06-12	2020	6	12	6	29	M1	26.7	heat_wave
613	2020-06-12 06:39:00	2020-06-12	2020	6	12	6	39	M1	26.7	heat_wave
614	2020-06-12 06:49:00	2020-06-12	2020	6	12	6	49	M1	26.7	heat_wave
615	2020-06-12 06:59:00	2020-06-12	2020	6	12	6	59	M1	26.7	heat_wave
616	2020-06-12 07:09:00	2020-06-12	2020	6	12	7	9	M1	26.6	heat_wave
617	2020-06-12 07:19:00	2020-06-12	2020	6	12	7	19	M1	26.6	heat_wave
618	2020-06-12 07:29:00	2020-06-12	2020	6	12	7	29	M1	26.6	heat_wave
619	2020-06-12 07:40:00	2020-06-12	2020	6	12	7	40	M1	26.6	heat_wave
620	2020-06-12 07:49:00	2020-06-12	2020	6	12	7	49	M1	26.6	heat_wave
621	2020-06-12 07:59:00	2020-06-12	2020	6	12	7	59	M1	26.6	heat_wave
622	2020-06-12 08:09:00	2020-06-12	2020	6	12	8	9	M1	26.6	heat_wave
623	2020-06-12 08:19:00	2020-06-12	2020	6	12	8	19	M1	26.7	heat_wave
624	2020-06-12 08:29:00	2020-06-12	2020	6	12	8	29	M1	26.7	heat_wave
625	2020-06-12 08:39:00	2020-06-12	2020	6	12	8	39	M1	26.8	heat_wave
626	2020-06-12 08:49:00	2020-06-12	2020	6	12	8	49	M1	26.9	heat_wave
627	2020-06-12 08:59:00	2020-06-12	2020	6	12	8	59	M1	26.9	heat_wave
628	2020-06-12 09:09:00	2020-06-12	2020	6	12	9	9	M1	26.9	heat_wave
629	2020-06-12 09:19:00	2020-06-12	2020	6	12	9	19	M1	26.9	heat_wave
630	2020-06-12 09:29:00	2020-06-12	2020	6	12	9	29	M1	26.9	heat_wave
631	2020-06-12 09:39:00	2020-06-12	2020	6	12	9	39	M1	26.9	heat_wave
632	2020-06-12 09:49:00	2020-06-12	2020	6	12	9	49	M1	26.8	heat_wave
633	2020-06-12 09:59:00	2020-06-12	2020	6	12	9	59	M1	26.9	heat_wave
634	2020-06-12 10:09:00	2020-06-12	2020	6	12	10	9	M1	26.9	heat_wave
635	2020-06-12 10:19:00	2020-06-12	2020	6	12	10	19	M1	26.9	heat_wave
636	2020-06-12 10:29:00	2020-06-12	2020	6	12	10	29	M1	26.9	heat_wave
637	2020-06-12 10:39:00	2020-06-12	2020	6	12	10	39	M1	27	heat_wave
638	2020-06-12 10:49:00	2020-06-12	2020	6	12	10	49	M1	27	heat_wave
639	2020-06-12 10:59:00	2020-06-12	2020	6	12	10	59	M1	27.1	heat_wave
640	2020-06-12 11:09:00	2020-06-12	2020	6	12	11	9	M1	27.2	heat_wave
641	2020-06-12 11:19:00	2020-06-12	2020	6	12	11	19	M1	27.2	heat_wave
642	2020-06-12 11:29:00	2020-06-12	2020	6	12	11	29	M1	27.3	heat_wave
643	2020-06-12 11:39:00	2020-06-12	2020	6	12	11	39	M1	27.3	heat_wave
644	2020-06-12 11:49:00	2020-06-12	2020	6	12	11	49	M1	27.4	heat_wave
645	2020-06-12 11:59:00	2020-06-12	2020	6	12	11	59	M1	27.4	heat_wave
646	2020-06-12 12:09:00	2020-06-12	2020	6	12	12	9	M1	27.4	heat_wave
647	2020-06-12 12:19:00	2020-06-12	2020	6	12	12	19	M1	27.5	heat_wave
648	2020-06-12 12:29:00	2020-06-12	2020	6	12	12	29	M1	27.5	heat_wave
649	2020-06-12 12:39:00	2020-06-12	2020	6	12	12	39	M1	27.6	heat_wave
650	2020-06-12 12:49:00	2020-06-12	2020	6	12	12	49	M1	27.7	heat_wave
651	2020-06-12 12:59:00	2020-06-12	2020	6	12	12	59	M1	27.7	heat_wave
652	2020-06-12 13:09:00	2020-06-12	2020	6	12	13	9	M1	27.8	heat_wave
653	2020-06-12 13:19:00	2020-06-12	2020	6	12	13	19	M1	27.9	heat_wave
654	2020-06-12 13:29:00	2020-06-12	2020	6	12	13	29	M1	27.9	heat_wave
655	2020-06-12 13:39:00	2020-06-12	2020	6	12	13	39	M1	28	heat_wave
656	2020-06-12 13:50:00	2020-06-12	2020	6	12	13	50	M1	28.1	heat_wave
657	2020-06-12 13:59:00	2020-06-12	2020	6	12	13	59	M1	28.1	heat_wave
658	2020-06-12 14:09:00	2020-06-12	2020	6	12	14	9	M1	28.1	heat_wave
659	2020-06-12 14:19:00	2020-06-12	2020	6	12	14	19	M1	28.1	heat_wave
660	2020-06-12 14:29:00	2020-06-12	2020	6	12	14	29	M1	28.1	heat_wave
661	2020-06-12 14:39:00	2020-06-12	2020	6	12	14	39	M1	28.2	heat_wave
662	2020-06-12 14:49:00	2020-06-12	2020	6	12	14	49	M1	28.1	heat_wave
663	2020-06-12 14:59:00	2020-06-12	2020	6	12	14	59	M1	28.1	heat_wave
664	2020-06-12 15:09:00	2020-06-12	2020	6	12	15	9	M1	28.1	heat_wave
665	2020-06-12 15:20:00	2020-06-12	2020	6	12	15	20	M1	28.2	heat_wave
666	2020-06-12 15:30:00	2020-06-12	2020	6	12	15	30	M1	28.2	heat_wave
667	2020-06-12 15:39:00	2020-06-12	2020	6	12	15	39	M1	28.1	heat_wave
668	2020-06-12 15:49:00	2020-06-12	2020	6	12	15	49	M1	28.1	heat_wave
669	2020-06-12 15:59:00	2020-06-12	2020	6	12	15	59	M1	28.1	heat_wave
670	2020-06-12 16:09:00	2020-06-12	2020	6	12	16	9	M1	28.1	heat_wave
671	2020-06-12 16:19:00	2020-06-12	2020	6	12	16	19	M1	28.1	heat_wave
672	2020-06-12 16:29:00	2020-06-12	2020	6	12	16	29	M1	28	heat_wave
673	2020-06-12 16:39:00	2020-06-12	2020	6	12	16	39	M1	28.1	heat_wave
674	2020-06-12 16:49:00	2020-06-12	2020	6	12	16	49	M1	28.1	heat_wave
675	2020-06-12 17:00:00	2020-06-12	2020	6	12	17	0	M1	28.1	heat_wave
676	2020-06-12 17:09:00	2020-06-12	2020	6	12	17	9	M1	28.2	heat_wave
677	2020-06-12 17:19:00	2020-06-12	2020	6	12	17	19	M1	28.2	heat_wave
678	2020-06-12 17:30:00	2020-06-12	2020	6	12	17	30	M1	28.2	heat_wave
679	2020-06-12 17:39:00	2020-06-12	2020	6	12	17	39	M1	28.3	heat_wave
680	2020-06-12 17:49:00	2020-06-12	2020	6	12	17	49	M1	28.3	heat_wave
681	2020-06-12 17:59:00	2020-06-12	2020	6	12	17	59	M1	28.3	heat_wave
682	2020-06-12 18:09:00	2020-06-12	2020	6	12	18	9	M1	28.2	heat_wave
683	2020-06-12 18:19:00	2020-06-12	2020	6	12	18	19	M1	28.3	heat_wave
684	2020-06-12 18:29:00	2020-06-12	2020	6	12	18	29	M1	28.2	heat_wave
685	2020-06-12 18:39:00	2020-06-12	2020	6	12	18	39	M1	28.2	heat_wave
686	2020-06-12 18:49:00	2020-06-12	2020	6	12	18	49	M1	28.1	heat_wave
687	2020-06-12 18:59:00	2020-06-12	2020	6	12	18	59	M1	28.2	heat_wave
688	2020-06-12 19:09:00	2020-06-12	2020	6	12	19	9	M1	28.2	heat_wave
689	2020-06-12 19:19:00	2020-06-12	2020	6	12	19	19	M1	28.1	heat_wave
690	2020-06-12 19:29:00	2020-06-12	2020	6	12	19	29	M1	28.1	heat_wave
691	2020-06-12 19:39:00	2020-06-12	2020	6	12	19	39	M1	28.1	heat_wave
692	2020-06-12 19:49:00	2020-06-12	2020	6	12	19	49	M1	28	heat_wave
693	2020-06-12 19:59:00	2020-06-12	2020	6	12	19	59	M1	28	heat_wave
694	2020-06-12 20:09:00	2020-06-12	2020	6	12	20	9	M1	28	heat_wave
695	2020-06-12 20:19:00	2020-06-12	2020	6	12	20	19	M1	28.1	heat_wave
696	2020-06-12 20:29:00	2020-06-12	2020	6	12	20	29	M1	28	heat_wave
697	2020-06-12 20:39:00	2020-06-12	2020	6	12	20	39	M1	28.1	heat_wave
698	2020-06-12 20:49:00	2020-06-12	2020	6	12	20	49	M1	28.1	heat_wave
699	2020-06-12 20:59:00	2020-06-12	2020	6	12	20	59	M1	28.1	heat_wave
700	2020-06-12 21:09:00	2020-06-12	2020	6	12	21	9	M1	28.1	heat_wave
701	2020-06-12 21:20:00	2020-06-12	2020	6	12	21	20	M1	28.1	heat_wave
702	2020-06-12 21:29:00	2020-06-12	2020	6	12	21	29	M1	28	heat_wave
703	2020-06-12 21:39:00	2020-06-12	2020	6	12	21	39	M1	28	heat_wave
704	2020-06-12 21:49:00	2020-06-12	2020	6	12	21	49	M1	28	heat_wave
705	2020-06-12 21:59:00	2020-06-12	2020	6	12	21	59	M1	28	heat_wave
706	2020-06-12 22:09:00	2020-06-12	2020	6	12	22	9	M1	27.9	heat_wave
707	2020-06-12 22:19:00	2020-06-12	2020	6	12	22	19	M1	27.9	heat_wave
708	2020-06-12 22:29:00	2020-06-12	2020	6	12	22	29	M1	27.9	heat_wave
709	2020-06-12 22:39:00	2020-06-12	2020	6	12	22	39	M1	28	heat_wave
710	2020-06-12 22:49:00	2020-06-12	2020	6	12	22	49	M1	28	heat_wave
711	2020-06-12 22:59:00	2020-06-12	2020	6	12	22	59	M1	28	heat_wave
712	2020-06-12 23:09:00	2020-06-12	2020	6	12	23	9	M1	28	heat_wave
713	2020-06-12 23:19:00	2020-06-12	2020	6	12	23	19	M1	28	heat_wave
714	2020-06-12 23:29:00	2020-06-12	2020	6	12	23	29	M1	28	heat_wave
715	2020-06-12 23:39:00	2020-06-12	2020	6	12	23	39	M1	27.9	heat_wave
716	2020-06-12 23:54:00	2020-06-12	2020	6	12	23	54	M1	27.9	heat_wave
717	2020-06-13 00:04:00	2020-06-13	2020	6	13	0	4	M1	27.8	heat_wave
718	2020-06-13 00:14:00	2020-06-13	2020	6	13	0	14	M1	27.8	heat_wave
719	2020-06-13 00:24:00	2020-06-13	2020	6	13	0	24	M1	27.8	heat_wave
720	2020-06-13 00:34:00	2020-06-13	2020	6	13	0	34	M1	27.8	heat_wave
721	2020-06-13 00:44:00	2020-06-13	2020	6	13	0	44	M1	27.7	heat_wave
722	2020-06-13 00:54:00	2020-06-13	2020	6	13	0	54	M1	27.7	heat_wave
723	2020-06-13 01:04:00	2020-06-13	2020	6	13	1	4	M1	27.7	heat_wave
724	2020-06-13 01:14:00	2020-06-13	2020	6	13	1	14	M1	27.7	heat_wave
725	2020-06-13 01:24:00	2020-06-13	2020	6	13	1	24	M1	27.7	heat_wave
726	2020-06-13 01:34:00	2020-06-13	2020	6	13	1	34	M1	27.7	heat_wave
727	2020-06-13 01:44:00	2020-06-13	2020	6	13	1	44	M1	27.7	heat_wave
728	2020-06-13 01:54:00	2020-06-13	2020	6	13	1	54	M1	27.8	heat_wave
729	2020-06-13 02:04:00	2020-06-13	2020	6	13	2	4	M1	27.7	heat_wave
730	2020-06-13 02:14:00	2020-06-13	2020	6	13	2	14	M1	27.8	heat_wave
731	2020-06-13 02:24:00	2020-06-13	2020	6	13	2	24	M1	27.8	heat_wave
732	2020-06-13 02:34:00	2020-06-13	2020	6	13	2	34	M1	27.8	heat_wave
733	2020-06-13 02:44:00	2020-06-13	2020	6	13	2	44	M1	27.7	heat_wave
734	2020-06-13 02:54:00	2020-06-13	2020	6	13	2	54	M1	27.8	heat_wave
735	2020-06-13 03:04:00	2020-06-13	2020	6	13	3	4	M1	27.7	heat_wave
736	2020-06-13 03:14:00	2020-06-13	2020	6	13	3	14	M1	27.6	heat_wave
737	2020-06-13 03:24:00	2020-06-13	2020	6	13	3	24	M1	27.7	heat_wave
738	2020-06-13 03:34:00	2020-06-13	2020	6	13	3	34	M1	27.6	heat_wave
739	2020-06-13 03:44:00	2020-06-13	2020	6	13	3	44	M1	27.6	heat_wave
740	2020-06-13 03:54:00	2020-06-13	2020	6	13	3	54	M1	27.5	heat_wave
741	2020-06-13 04:04:00	2020-06-13	2020	6	13	4	4	M1	27.5	heat_wave
742	2020-06-13 04:14:00	2020-06-13	2020	6	13	4	14	M1	27.5	heat_wave
743	2020-06-13 04:24:00	2020-06-13	2020	6	13	4	24	M1	27.5	heat_wave
744	2020-06-13 04:34:00	2020-06-13	2020	6	13	4	34	M1	27.3	heat_wave
745	2020-06-13 04:44:00	2020-06-13	2020	6	13	4	44	M1	27.4	heat_wave
746	2020-06-13 04:54:00	2020-06-13	2020	6	13	4	54	M1	27.4	heat_wave
747	2020-06-13 05:04:00	2020-06-13	2020	6	13	5	4	M1	27.5	heat_wave
748	2020-06-13 05:14:00	2020-06-13	2020	6	13	5	14	M1	27.4	heat_wave
749	2020-06-13 05:24:00	2020-06-13	2020	6	13	5	24	M1	27.5	heat_wave
750	2020-06-13 05:34:00	2020-06-13	2020	6	13	5	34	M1	27.5	heat_wave
751	2020-06-13 05:44:00	2020-06-13	2020	6	13	5	44	M1	27.5	heat_wave
752	2020-06-13 05:54:00	2020-06-13	2020	6	13	5	54	M1	27.5	heat_wave
753	2020-06-13 06:04:00	2020-06-13	2020	6	13	6	4	M1	27.7	heat_wave
754	2020-06-13 06:14:00	2020-06-13	2020	6	13	6	14	M1	27.7	heat_wave
755	2020-06-13 06:24:00	2020-06-13	2020	6	13	6	24	M1	27.7	heat_wave
756	2020-06-13 06:34:00	2020-06-13	2020	6	13	6	34	M1	27.5	heat_wave
757	2020-06-13 06:44:00	2020-06-13	2020	6	13	6	44	M1	27.5	heat_wave
758	2020-06-13 06:54:00	2020-06-13	2020	6	13	6	54	M1	27.4	heat_wave
759	2020-06-13 07:04:00	2020-06-13	2020	6	13	7	4	M1	27.4	heat_wave
760	2020-06-13 07:14:00	2020-06-13	2020	6	13	7	14	M1	27.3	heat_wave
761	2020-06-13 07:24:00	2020-06-13	2020	6	13	7	24	M1	27.4	heat_wave
762	2020-06-13 07:34:00	2020-06-13	2020	6	13	7	34	M1	27.4	heat_wave
763	2020-06-13 07:44:00	2020-06-13	2020	6	13	7	44	M1	27.3	heat_wave
764	2020-06-13 07:54:00	2020-06-13	2020	6	13	7	54	M1	27.4	heat_wave
765	2020-06-13 08:04:00	2020-06-13	2020	6	13	8	4	M1	27.4	heat_wave
766	2020-06-13 08:14:00	2020-06-13	2020	6	13	8	14	M1	27.4	heat_wave
767	2020-06-13 08:24:00	2020-06-13	2020	6	13	8	24	M1	27.5	heat_wave
768	2020-06-13 08:34:00	2020-06-13	2020	6	13	8	34	M1	27.5	heat_wave
769	2020-06-13 08:44:00	2020-06-13	2020	6	13	8	44	M1	27.5	heat_wave
770	2020-06-13 08:54:00	2020-06-13	2020	6	13	8	54	M1	27.6	heat_wave
771	2020-06-13 09:04:00	2020-06-13	2020	6	13	9	4	M1	27.6	heat_wave
772	2020-06-13 09:14:00	2020-06-13	2020	6	13	9	14	M1	27.6	heat_wave
773	2020-06-13 09:24:00	2020-06-13	2020	6	13	9	24	M1	27.6	heat_wave
774	2020-06-13 09:34:00	2020-06-13	2020	6	13	9	34	M1	27.6	heat_wave
775	2020-06-13 09:44:00	2020-06-13	2020	6	13	9	44	M1	27.6	heat_wave
776	2020-06-13 09:54:00	2020-06-13	2020	6	13	9	54	M1	27.6	heat_wave
777	2020-06-13 10:04:00	2020-06-13	2020	6	13	10	4	M1	27.6	heat_wave
778	2020-06-13 10:14:00	2020-06-13	2020	6	13	10	14	M1	27.6	heat_wave
779	2020-06-13 10:24:00	2020-06-13	2020	6	13	10	24	M1	27.6	heat_wave
780	2020-06-13 10:34:00	2020-06-13	2020	6	13	10	34	M1	27.7	heat_wave
781	2020-06-13 10:44:00	2020-06-13	2020	6	13	10	44	M1	27.7	heat_wave
782	2020-06-13 10:54:00	2020-06-13	2020	6	13	10	54	M1	27.9	heat_wave
783	2020-06-13 11:04:00	2020-06-13	2020	6	13	11	4	M1	28	heat_wave
784	2020-06-13 11:14:00	2020-06-13	2020	6	13	11	14	M1	28	heat_wave
785	2020-06-13 11:24:00	2020-06-13	2020	6	13	11	24	M1	28.1	heat_wave
786	2020-06-13 11:34:00	2020-06-13	2020	6	13	11	34	M1	28.1	heat_wave
787	2020-06-13 11:44:00	2020-06-13	2020	6	13	11	44	M1	28.1	heat_wave
788	2020-06-13 11:54:00	2020-06-13	2020	6	13	11	54	M1	28.1	heat_wave
789	2020-06-13 12:04:00	2020-06-13	2020	6	13	12	4	M1	28.1	heat_wave
790	2020-06-13 12:14:00	2020-06-13	2020	6	13	12	14	M1	28.1	heat_wave
791	2020-06-13 12:24:00	2020-06-13	2020	6	13	12	24	M1	28.3	heat_wave
792	2020-06-13 12:34:00	2020-06-13	2020	6	13	12	34	M1	28.2	heat_wave
793	2020-06-13 12:44:00	2020-06-13	2020	6	13	12	44	M1	28.3	heat_wave
794	2020-06-13 12:54:00	2020-06-13	2020	6	13	12	54	M1	28.4	heat_wave
795	2020-06-13 13:04:00	2020-06-13	2020	6	13	13	4	M1	28.5	heat_wave
796	2020-06-13 13:14:00	2020-06-13	2020	6	13	13	14	M1	28.5	heat_wave
797	2020-06-13 13:24:00	2020-06-13	2020	6	13	13	24	M1	28.5	heat_wave
798	2020-06-13 13:34:00	2020-06-13	2020	6	13	13	34	M1	28.6	heat_wave
799	2020-06-13 13:44:00	2020-06-13	2020	6	13	13	44	M1	28.6	heat_wave
800	2020-06-13 13:54:00	2020-06-13	2020	6	13	13	54	M1	28.6	heat_wave
801	2020-06-13 14:04:00	2020-06-13	2020	6	13	14	4	M1	28.6	heat_wave
802	2020-06-13 14:14:00	2020-06-13	2020	6	13	14	14	M1	28.6	heat_wave
803	2020-06-13 14:24:00	2020-06-13	2020	6	13	14	24	M1	28.6	heat_wave
804	2020-06-13 14:34:00	2020-06-13	2020	6	13	14	34	M1	28.7	heat_wave
805	2020-06-13 14:44:00	2020-06-13	2020	6	13	14	44	M1	28.7	heat_wave
806	2020-06-13 14:54:00	2020-06-13	2020	6	13	14	54	M1	28.6	heat_wave
807	2020-06-13 15:04:00	2020-06-13	2020	6	13	15	4	M1	28.7	heat_wave
808	2020-06-13 15:14:00	2020-06-13	2020	6	13	15	14	M1	28.7	heat_wave
809	2020-06-13 15:24:00	2020-06-13	2020	6	13	15	24	M1	28.7	heat_wave
810	2020-06-13 15:34:00	2020-06-13	2020	6	13	15	34	M1	28.7	heat_wave
811	2020-06-13 15:44:00	2020-06-13	2020	6	13	15	44	M1	28.7	heat_wave
812	2020-06-13 15:54:00	2020-06-13	2020	6	13	15	54	M1	28.7	heat_wave
813	2020-06-13 16:04:00	2020-06-13	2020	6	13	16	4	M1	28.8	heat_wave
814	2020-06-13 16:14:00	2020-06-13	2020	6	13	16	14	M1	28.8	heat_wave
815	2020-06-13 16:24:00	2020-06-13	2020	6	13	16	24	M1	28.8	heat_wave
816	2020-06-13 16:34:00	2020-06-13	2020	6	13	16	34	M1	28.7	heat_wave
817	2020-06-13 16:44:00	2020-06-13	2020	6	13	16	44	M1	28.7	heat_wave
818	2020-06-13 16:54:00	2020-06-13	2020	6	13	16	54	M1	28.7	heat_wave
819	2020-06-13 17:04:00	2020-06-13	2020	6	13	17	4	M1	28.7	heat_wave
820	2020-06-13 17:14:00	2020-06-13	2020	6	13	17	14	M1	28.8	heat_wave
821	2020-06-13 17:24:00	2020-06-13	2020	6	13	17	24	M1	28.8	heat_wave
822	2020-06-13 17:34:00	2020-06-13	2020	6	13	17	34	M1	28.9	heat_wave
823	2020-06-13 17:44:00	2020-06-13	2020	6	13	17	44	M1	28.9	heat_wave
824	2020-06-13 17:54:00	2020-06-13	2020	6	13	17	54	M1	28.9	heat_wave
825	2020-06-13 18:04:00	2020-06-13	2020	6	13	18	4	M1	29	heat_wave
826	2020-06-13 18:14:00	2020-06-13	2020	6	13	18	14	M1	28.9	heat_wave
827	2020-06-13 18:24:00	2020-06-13	2020	6	13	18	24	M1	28.9	heat_wave
828	2020-06-13 18:34:00	2020-06-13	2020	6	13	18	34	M1	28.9	heat_wave
829	2020-06-13 18:44:00	2020-06-13	2020	6	13	18	44	M1	28.8	heat_wave
830	2020-06-13 18:54:00	2020-06-13	2020	6	13	18	54	M1	28.8	heat_wave
831	2020-06-13 19:04:00	2020-06-13	2020	6	13	19	4	M1	28.8	heat_wave
832	2020-06-13 19:14:00	2020-06-13	2020	6	13	19	14	M1	28.8	heat_wave
833	2020-06-13 19:24:00	2020-06-13	2020	6	13	19	24	M1	28.8	heat_wave
834	2020-06-13 19:34:00	2020-06-13	2020	6	13	19	34	M1	28.7	heat_wave
835	2020-06-13 19:44:00	2020-06-13	2020	6	13	19	44	M1	28.7	heat_wave
836	2020-06-13 19:54:00	2020-06-13	2020	6	13	19	54	M1	28.7	heat_wave
837	2020-06-13 20:04:00	2020-06-13	2020	6	13	20	4	M1	28.7	heat_wave
838	2020-06-13 20:14:00	2020-06-13	2020	6	13	20	14	M1	28.8	heat_wave
839	2020-06-13 20:24:00	2020-06-13	2020	6	13	20	24	M1	28.7	heat_wave
840	2020-06-13 20:34:00	2020-06-13	2020	6	13	20	34	M1	28.8	heat_wave
841	2020-06-13 20:44:00	2020-06-13	2020	6	13	20	44	M1	28.8	heat_wave
842	2020-06-13 20:54:00	2020-06-13	2020	6	13	20	54	M1	28.8	heat_wave
843	2020-06-13 21:04:00	2020-06-13	2020	6	13	21	4	M1	28.8	heat_wave
844	2020-06-13 21:14:00	2020-06-13	2020	6	13	21	14	M1	28.8	heat_wave
845	2020-06-13 21:24:00	2020-06-13	2020	6	13	21	24	M1	28.7	heat_wave
846	2020-06-13 21:34:00	2020-06-13	2020	6	13	21	34	M1	28.7	heat_wave
847	2020-06-13 21:44:00	2020-06-13	2020	6	13	21	44	M1	28.7	heat_wave
848	2020-06-13 21:54:00	2020-06-13	2020	6	13	21	54	M1	28.7	heat_wave
849	2020-06-13 22:04:00	2020-06-13	2020	6	13	22	4	M1	28.6	heat_wave
850	2020-06-13 22:14:00	2020-06-13	2020	6	13	22	14	M1	28.6	heat_wave
851	2020-06-13 22:24:00	2020-06-13	2020	6	13	22	24	M1	28.6	heat_wave
852	2020-06-13 22:34:00	2020-06-13	2020	6	13	22	34	M1	28.6	heat_wave
853	2020-06-13 22:44:00	2020-06-13	2020	6	13	22	44	M1	28.6	heat_wave
854	2020-06-13 22:54:00	2020-06-13	2020	6	13	22	54	M1	28.5	heat_wave
855	2020-06-13 23:04:00	2020-06-13	2020	6	13	23	4	M1	28.5	heat_wave
856	2020-06-13 23:14:00	2020-06-13	2020	6	13	23	14	M1	28.5	heat_wave
857	2020-06-13 23:24:00	2020-06-13	2020	6	13	23	24	M1	28.5	heat_wave
858	2020-06-13 23:34:00	2020-06-13	2020	6	13	23	34	M1	28.6	heat_wave
859	2020-06-13 23:44:00	2020-06-13	2020	6	13	23	44	M1	28.6	heat_wave
860	2020-06-13 23:54:00	2020-06-13	2020	6	13	23	54	M1	28.6	heat_wave
861	2020-06-14 00:04:00	2020-06-14	2020	6	14	0	4	M1	28.6	heat_wave
862	2020-06-14 00:14:00	2020-06-14	2020	6	14	0	14	M1	28.6	heat_wave
863	2020-06-14 00:24:00	2020-06-14	2020	6	14	0	24	M1	28.7	heat_wave
864	2020-06-14 00:34:00	2020-06-14	2020	6	14	0	34	M1	28.7	heat_wave
865	2020-06-14 00:44:00	2020-06-14	2020	6	14	0	44	M1	28.7	heat_wave
866	2020-06-14 00:54:00	2020-06-14	2020	6	14	0	54	M1	28.6	heat_wave
867	2020-06-14 01:04:00	2020-06-14	2020	6	14	1	4	M1	28.6	heat_wave
868	2020-06-14 01:14:00	2020-06-14	2020	6	14	1	14	M1	28.6	heat_wave
869	2020-06-14 01:24:00	2020-06-14	2020	6	14	1	24	M1	28.6	heat_wave
870	2020-06-14 01:34:00	2020-06-14	2020	6	14	1	34	M1	28.6	heat_wave
871	2020-06-14 01:44:00	2020-06-14	2020	6	14	1	44	M1	28.5	heat_wave
872	2020-06-14 01:54:00	2020-06-14	2020	6	14	1	54	M1	28.5	heat_wave
873	2020-06-14 02:04:00	2020-06-14	2020	6	14	2	4	M1	28.5	heat_wave
874	2020-06-14 02:14:00	2020-06-14	2020	6	14	2	14	M1	28.4	heat_wave
875	2020-06-14 02:24:00	2020-06-14	2020	6	14	2	24	M1	28.4	heat_wave
876	2020-06-14 02:34:00	2020-06-14	2020	6	14	2	34	M1	28.4	heat_wave
877	2020-06-14 02:44:00	2020-06-14	2020	6	14	2	44	M1	28.3	heat_wave
878	2020-06-14 02:54:00	2020-06-14	2020	6	14	2	54	M1	28.3	heat_wave
879	2020-06-14 03:04:00	2020-06-14	2020	6	14	3	4	M1	28.3	heat_wave
880	2020-06-14 03:14:00	2020-06-14	2020	6	14	3	14	M1	28.4	heat_wave
881	2020-06-14 03:24:00	2020-06-14	2020	6	14	3	24	M1	28.3	heat_wave
882	2020-06-14 03:34:00	2020-06-14	2020	6	14	3	34	M1	28.4	heat_wave
883	2020-06-14 03:44:00	2020-06-14	2020	6	14	3	44	M1	28.4	heat_wave
884	2020-06-14 03:54:00	2020-06-14	2020	6	14	3	54	M1	28.4	heat_wave
885	2020-06-14 04:04:00	2020-06-14	2020	6	14	4	4	M1	28.4	heat_wave
886	2020-06-14 04:14:00	2020-06-14	2020	6	14	4	14	M1	28.4	heat_wave
887	2020-06-14 04:24:00	2020-06-14	2020	6	14	4	24	M1	28.4	heat_wave
888	2020-06-14 04:34:00	2020-06-14	2020	6	14	4	34	M1	28.4	heat_wave
889	2020-06-14 04:44:00	2020-06-14	2020	6	14	4	44	M1	28.4	heat_wave
890	2020-06-14 04:54:00	2020-06-14	2020	6	14	4	54	M1	28.3	heat_wave
891	2020-06-14 05:04:00	2020-06-14	2020	6	14	5	4	M1	28.3	heat_wave
892	2020-06-14 05:14:00	2020-06-14	2020	6	14	5	14	M1	28.2	heat_wave
893	2020-06-14 05:24:00	2020-06-14	2020	6	14	5	24	M1	28.2	heat_wave
894	2020-06-14 05:34:00	2020-06-14	2020	6	14	5	34	M1	28.1	heat_wave
895	2020-06-14 05:44:00	2020-06-14	2020	6	14	5	44	M1	28.1	heat_wave
896	2020-06-14 05:54:00	2020-06-14	2020	6	14	5	54	M1	28.1	heat_wave
897	2020-06-14 06:04:00	2020-06-14	2020	6	14	6	4	M1	28.1	heat_wave
898	2020-06-14 06:14:00	2020-06-14	2020	6	14	6	14	M1	28.1	heat_wave
899	2020-06-14 06:24:00	2020-06-14	2020	6	14	6	24	M1	28.2	heat_wave
900	2020-06-14 06:34:00	2020-06-14	2020	6	14	6	34	M1	28.2	heat_wave
901	2020-06-14 06:44:00	2020-06-14	2020	6	14	6	44	M1	28.2	heat_wave
902	2020-06-14 06:54:00	2020-06-14	2020	6	14	6	54	M1	28.2	heat_wave
903	2020-06-14 07:04:00	2020-06-14	2020	6	14	7	4	M1	28.2	heat_wave
904	2020-06-14 07:14:00	2020-06-14	2020	6	14	7	14	M1	28.3	heat_wave
905	2020-06-14 07:24:00	2020-06-14	2020	6	14	7	24	M1	28.3	heat_wave
906	2020-06-14 07:34:00	2020-06-14	2020	6	14	7	34	M1	28.3	heat_wave
907	2020-06-14 07:44:00	2020-06-14	2020	6	14	7	44	M1	28.3	heat_wave
908	2020-06-14 07:54:00	2020-06-14	2020	6	14	7	54	M1	28.3	heat_wave
909	2020-06-14 08:04:00	2020-06-14	2020	6	14	8	4	M1	28.3	heat_wave
910	2020-06-14 08:14:00	2020-06-14	2020	6	14	8	14	M1	28.2	heat_wave
911	2020-06-14 08:24:00	2020-06-14	2020	6	14	8	24	M1	28.3	heat_wave
912	2020-06-14 08:34:00	2020-06-14	2020	6	14	8	34	M1	28.2	heat_wave
913	2020-06-14 08:44:00	2020-06-14	2020	6	14	8	44	M1	28.2	heat_wave
914	2020-06-14 08:54:00	2020-06-14	2020	6	14	8	54	M1	28.3	heat_wave
915	2020-06-14 09:04:00	2020-06-14	2020	6	14	9	4	M1	28.2	heat_wave
916	2020-06-14 09:14:00	2020-06-14	2020	6	14	9	14	M1	28.2	heat_wave
917	2020-06-14 09:24:00	2020-06-14	2020	6	14	9	24	M1	28.2	heat_wave
918	2020-06-14 09:34:00	2020-06-14	2020	6	14	9	34	M1	28.3	heat_wave
919	2020-06-14 09:44:00	2020-06-14	2020	6	14	9	44	M1	28.3	heat_wave
920	2020-06-14 09:54:00	2020-06-14	2020	6	14	9	54	M1	28.4	heat_wave
921	2020-06-14 10:04:00	2020-06-14	2020	6	14	10	4	M1	28.3	heat_wave
922	2020-06-14 10:14:00	2020-06-14	2020	6	14	10	14	M1	28.5	heat_wave
923	2020-06-14 10:24:00	2020-06-14	2020	6	14	10	24	M1	28.5	heat_wave
924	2020-06-14 10:34:00	2020-06-14	2020	6	14	10	34	M1	28.6	heat_wave
925	2020-06-14 10:44:00	2020-06-14	2020	6	14	10	44	M1	28.5	heat_wave
926	2020-06-14 10:54:00	2020-06-14	2020	6	14	10	54	M1	28.6	heat_wave
927	2020-06-14 11:04:00	2020-06-14	2020	6	14	11	4	M1	28.5	heat_wave
928	2020-06-14 11:14:00	2020-06-14	2020	6	14	11	14	M1	28.4	heat_wave
929	2020-06-14 11:24:00	2020-06-14	2020	6	14	11	24	M1	28.4	heat_wave
930	2020-06-14 11:34:00	2020-06-14	2020	6	14	11	34	M1	28.5	heat_wave
931	2020-06-14 11:44:00	2020-06-14	2020	6	14	11	44	M1	28.5	heat_wave
932	2020-06-14 11:54:00	2020-06-14	2020	6	14	11	54	M1	28.4	heat_wave
933	2020-06-14 12:04:00	2020-06-14	2020	6	14	12	4	M1	28.5	heat_wave
934	2020-06-14 12:14:00	2020-06-14	2020	6	14	12	14	M1	28.5	heat_wave
935	2020-06-14 12:24:00	2020-06-14	2020	6	14	12	24	M1	28.7	heat_wave
936	2020-06-14 12:34:00	2020-06-14	2020	6	14	12	34	M1	28.7	heat_wave
937	2020-06-14 12:44:00	2020-06-14	2020	6	14	12	44	M1	28.7	heat_wave
938	2020-06-14 12:54:00	2020-06-14	2020	6	14	12	54	M1	28.8	heat_wave
939	2020-06-14 13:04:00	2020-06-14	2020	6	14	13	4	M1	28.9	heat_wave
940	2020-06-14 13:14:00	2020-06-14	2020	6	14	13	14	M1	29	heat_wave
941	2020-06-14 13:24:00	2020-06-14	2020	6	14	13	24	M1	29	heat_wave
942	2020-06-14 13:34:00	2020-06-14	2020	6	14	13	34	M1	29	heat_wave
943	2020-06-14 13:44:00	2020-06-14	2020	6	14	13	44	M1	29	heat_wave
944	2020-06-14 13:54:00	2020-06-14	2020	6	14	13	54	M1	29	heat_wave
945	2020-06-14 14:04:00	2020-06-14	2020	6	14	14	4	M1	29	heat_wave
946	2020-06-14 14:14:00	2020-06-14	2020	6	14	14	14	M1	29	heat_wave
947	2020-06-14 14:24:00	2020-06-14	2020	6	14	14	24	M1	29	heat_wave
948	2020-06-14 14:34:00	2020-06-14	2020	6	14	14	34	M1	29.1	heat_wave
949	2020-06-14 14:44:00	2020-06-14	2020	6	14	14	44	M1	29.1	heat_wave
950	2020-06-14 14:54:00	2020-06-14	2020	6	14	14	54	M1	29.1	heat_wave
951	2020-06-14 15:04:00	2020-06-14	2020	6	14	15	4	M1	29.1	heat_wave
952	2020-06-14 15:14:00	2020-06-14	2020	6	14	15	14	M1	29.1	heat_wave
953	2020-06-14 15:24:00	2020-06-14	2020	6	14	15	24	M1	29.1	heat_wave
954	2020-06-14 15:34:00	2020-06-14	2020	6	14	15	34	M1	29.1	heat_wave
955	2020-06-14 15:44:00	2020-06-14	2020	6	14	15	44	M1	29.1	heat_wave
956	2020-06-14 15:54:00	2020-06-14	2020	6	14	15	54	M1	29.1	heat_wave
957	2020-06-14 16:04:00	2020-06-14	2020	6	14	16	4	M1	29.2	heat_wave
958	2020-06-14 16:14:00	2020-06-14	2020	6	14	16	14	M1	29.2	heat_wave
959	2020-06-14 16:24:00	2020-06-14	2020	6	14	16	24	M1	29.2	heat_wave
960	2020-06-14 16:34:00	2020-06-14	2020	6	14	16	34	M1	29.2	heat_wave
961	2020-06-14 16:44:00	2020-06-14	2020	6	14	16	44	M1	29.2	heat_wave
962	2020-06-14 16:54:00	2020-06-14	2020	6	14	16	54	M1	29.1	heat_wave
963	2020-06-14 17:04:00	2020-06-14	2020	6	14	17	4	M1	29.1	heat_wave
964	2020-06-14 17:14:00	2020-06-14	2020	6	14	17	14	M1	29.1	heat_wave
965	2020-06-14 17:24:00	2020-06-14	2020	6	14	17	24	M1	29	heat_wave
966	2020-06-14 17:34:00	2020-06-14	2020	6	14	17	34	M1	29	heat_wave
967	2020-06-14 17:44:00	2020-06-14	2020	6	14	17	44	M1	29	heat_wave
968	2020-06-14 17:54:00	2020-06-14	2020	6	14	17	54	M1	28.8	heat_wave
969	2020-06-14 18:04:00	2020-06-14	2020	6	14	18	4	M1	28.9	heat_wave
970	2020-06-14 18:14:00	2020-06-14	2020	6	14	18	14	M1	28.9	heat_wave
971	2020-06-14 18:24:00	2020-06-14	2020	6	14	18	24	M1	28.9	heat_wave
972	2020-06-14 18:34:00	2020-06-14	2020	6	14	18	34	M1	29	heat_wave
973	2020-06-14 18:44:00	2020-06-14	2020	6	14	18	44	M1	29	heat_wave
974	2020-06-14 18:54:00	2020-06-14	2020	6	14	18	54	M1	29.1	heat_wave
975	2020-06-14 19:04:00	2020-06-14	2020	6	14	19	4	M1	29	heat_wave
976	2020-06-14 19:14:00	2020-06-14	2020	6	14	19	14	M1	28.9	heat_wave
977	2020-06-14 19:24:00	2020-06-14	2020	6	14	19	24	M1	28.9	heat_wave
978	2020-06-14 19:34:00	2020-06-14	2020	6	14	19	34	M1	28.9	heat_wave
979	2020-06-14 19:44:00	2020-06-14	2020	6	14	19	44	M1	28.8	heat_wave
980	2020-06-14 19:54:00	2020-06-14	2020	6	14	19	54	M1	28.8	heat_wave
981	2020-06-14 20:04:00	2020-06-14	2020	6	14	20	4	M1	28.8	heat_wave
982	2020-06-14 20:14:00	2020-06-14	2020	6	14	20	14	M1	28.7	heat_wave
983	2020-06-14 20:24:00	2020-06-14	2020	6	14	20	24	M1	28.7	heat_wave
984	2020-06-14 20:34:00	2020-06-14	2020	6	14	20	34	M1	28.7	heat_wave
985	2020-06-14 20:44:00	2020-06-14	2020	6	14	20	44	M1	28.7	heat_wave
986	2020-06-14 20:54:00	2020-06-14	2020	6	14	20	54	M1	28.8	heat_wave
987	2020-06-14 21:04:00	2020-06-14	2020	6	14	21	4	M1	28.7	heat_wave
988	2020-06-14 21:14:00	2020-06-14	2020	6	14	21	14	M1	28.8	heat_wave
989	2020-06-14 21:24:00	2020-06-14	2020	6	14	21	24	M1	28.8	heat_wave
990	2020-06-14 21:34:00	2020-06-14	2020	6	14	21	34	M1	28.8	heat_wave
991	2020-06-14 21:44:00	2020-06-14	2020	6	14	21	44	M1	28.8	heat_wave
992	2020-06-14 21:54:00	2020-06-14	2020	6	14	21	54	M1	28.8	heat_wave
993	2020-06-14 22:04:00	2020-06-14	2020	6	14	22	4	M1	28.8	heat_wave
994	2020-06-14 22:14:00	2020-06-14	2020	6	14	22	14	M1	28.7	heat_wave
995	2020-06-14 22:24:00	2020-06-14	2020	6	14	22	24	M1	28.7	heat_wave
996	2020-06-14 22:34:00	2020-06-14	2020	6	14	22	34	M1	28.6	heat_wave
997	2020-06-14 22:44:00	2020-06-14	2020	6	14	22	44	M1	28.6	heat_wave
998	2020-06-14 22:54:00	2020-06-14	2020	6	14	22	54	M1	28.6	heat_wave
999	2020-06-14 23:04:00	2020-06-14	2020	6	14	23	4	M1	28.6	heat_wave
1000	2020-06-14 23:14:00	2020-06-14	2020	6	14	23	14	M1	28.5	heat_wave
1001	2020-06-14 23:24:00	2020-06-14	2020	6	14	23	24	M1	28.5	heat_wave
1002	2020-06-14 23:34:00	2020-06-14	2020	6	14	23	34	M1	28.5	heat_wave
1003	2020-06-14 23:44:00	2020-06-14	2020	6	14	23	44	M1	28.4	heat_wave
1004	2020-06-14 23:54:00	2020-06-14	2020	6	14	23	54	M1	28.4	heat_wave
1005	2020-06-15 00:04:00	2020-06-15	2020	6	15	0	4	M1	28.4	heat_wave
1006	2020-06-15 00:14:00	2020-06-15	2020	6	15	0	14	M1	28.5	heat_wave
1007	2020-06-15 00:24:00	2020-06-15	2020	6	15	0	24	M1	28.4	heat_wave
1008	2020-06-15 00:34:00	2020-06-15	2020	6	15	0	34	M1	28.4	heat_wave
1009	2020-06-15 00:44:00	2020-06-15	2020	6	15	0	44	M1	28.5	heat_wave
1010	2020-06-15 00:54:00	2020-06-15	2020	6	15	0	54	M1	28.5	heat_wave
1011	2020-06-15 01:04:00	2020-06-15	2020	6	15	1	4	M1	28.5	heat_wave
1012	2020-06-15 01:14:00	2020-06-15	2020	6	15	1	14	M1	28.5	heat_wave
1013	2020-06-15 01:24:00	2020-06-15	2020	6	15	1	24	M1	28.5	heat_wave
1014	2020-06-15 01:34:00	2020-06-15	2020	6	15	1	34	M1	28.5	heat_wave
1015	2020-06-15 01:44:00	2020-06-15	2020	6	15	1	44	M1	28.5	heat_wave
1016	2020-06-15 01:54:00	2020-06-15	2020	6	15	1	54	M1	28.4	heat_wave
1017	2020-06-15 02:04:00	2020-06-15	2020	6	15	2	4	M1	28.3	heat_wave
1018	2020-06-15 02:14:00	2020-06-15	2020	6	15	2	14	M1	28.3	heat_wave
1019	2020-06-15 02:24:00	2020-06-15	2020	6	15	2	24	M1	28.3	heat_wave
1020	2020-06-15 02:34:00	2020-06-15	2020	6	15	2	34	M1	28.3	heat_wave
1021	2020-06-15 02:44:00	2020-06-15	2020	6	15	2	44	M1	28.2	heat_wave
1022	2020-06-15 02:54:00	2020-06-15	2020	6	15	2	54	M1	28.2	heat_wave
1023	2020-06-15 03:04:00	2020-06-15	2020	6	15	3	4	M1	28.2	heat_wave
1024	2020-06-15 03:14:00	2020-06-15	2020	6	15	3	14	M1	28.2	heat_wave
1025	2020-06-15 03:24:00	2020-06-15	2020	6	15	3	24	M1	28.3	heat_wave
1026	2020-06-15 03:34:00	2020-06-15	2020	6	15	3	34	M1	28.3	heat_wave
1027	2020-06-15 03:44:00	2020-06-15	2020	6	15	3	44	M1	28.3	heat_wave
1028	2020-06-15 03:54:00	2020-06-15	2020	6	15	3	54	M1	28.2	heat_wave
1029	2020-06-15 04:04:00	2020-06-15	2020	6	15	4	4	M1	28.2	heat_wave
1030	2020-06-15 04:14:00	2020-06-15	2020	6	15	4	14	M1	28.2	heat_wave
1031	2020-06-15 04:24:00	2020-06-15	2020	6	15	4	24	M1	28.2	heat_wave
1032	2020-06-15 04:35:00	2020-06-15	2020	6	15	4	35	M1	28.2	heat_wave
1033	2020-06-15 04:44:00	2020-06-15	2020	6	15	4	44	M1	28.1	heat_wave
1034	2020-06-15 04:54:00	2020-06-15	2020	6	15	4	54	M1	28	heat_wave
1035	2020-06-15 05:04:00	2020-06-15	2020	6	15	5	4	M1	28.1	heat_wave
1036	2020-06-15 05:14:00	2020-06-15	2020	6	15	5	14	M1	28	heat_wave
1037	2020-06-15 05:24:00	2020-06-15	2020	6	15	5	24	M1	28	heat_wave
1038	2020-06-15 05:34:00	2020-06-15	2020	6	15	5	34	M1	28	heat_wave
1039	2020-06-15 05:44:00	2020-06-15	2020	6	15	5	44	M1	28	heat_wave
1040	2020-06-15 05:54:00	2020-06-15	2020	6	15	5	54	M1	28	heat_wave
1041	2020-06-15 06:04:00	2020-06-15	2020	6	15	6	4	M1	28.1	heat_wave
1042	2020-06-15 06:14:00	2020-06-15	2020	6	15	6	14	M1	28.1	heat_wave
1043	2020-06-15 06:24:00	2020-06-15	2020	6	15	6	24	M1	28.2	heat_wave
1044	2020-06-15 06:34:00	2020-06-15	2020	6	15	6	34	M1	28.1	heat_wave
1045	2020-06-15 06:44:00	2020-06-15	2020	6	15	6	44	M1	28.1	heat_wave
1046	2020-06-15 06:54:00	2020-06-15	2020	6	15	6	54	M1	28	heat_wave
1047	2020-06-15 07:04:00	2020-06-15	2020	6	15	7	4	M1	28	heat_wave
1048	2020-06-15 07:14:00	2020-06-15	2020	6	15	7	14	M1	28	heat_wave
1049	2020-06-15 07:24:00	2020-06-15	2020	6	15	7	24	M1	27.9	heat_wave
1050	2020-06-15 07:34:00	2020-06-15	2020	6	15	7	34	M1	27.9	heat_wave
1051	2020-06-15 07:44:00	2020-06-15	2020	6	15	7	44	M1	27.9	heat_wave
1052	2020-06-15 07:54:00	2020-06-15	2020	6	15	7	54	M1	27.8	heat_wave
1053	2020-06-15 08:04:00	2020-06-15	2020	6	15	8	4	M1	27.8	heat_wave
1054	2020-06-15 08:14:00	2020-06-15	2020	6	15	8	14	M1	27.8	heat_wave
1055	2020-06-15 08:24:00	2020-06-15	2020	6	15	8	24	M1	27.7	heat_wave
1056	2020-06-15 08:34:00	2020-06-15	2020	6	15	8	34	M1	27.8	heat_wave
1057	2020-06-15 08:44:00	2020-06-15	2020	6	15	8	44	M1	27.8	heat_wave
1058	2020-06-15 08:54:00	2020-06-15	2020	6	15	8	54	M1	27.9	heat_wave
1059	2020-06-15 09:04:00	2020-06-15	2020	6	15	9	4	M1	27.9	heat_wave
1060	2020-06-15 09:14:00	2020-06-15	2020	6	15	9	14	M1	27.9	heat_wave
1061	2020-06-15 09:24:00	2020-06-15	2020	6	15	9	24	M1	27.9	heat_wave
1062	2020-06-15 09:34:00	2020-06-15	2020	6	15	9	34	M1	27.9	heat_wave
1063	2020-06-15 09:44:00	2020-06-15	2020	6	15	9	44	M1	27.9	heat_wave
1064	2020-06-15 09:54:00	2020-06-15	2020	6	15	9	54	M1	28	heat_wave
1065	2020-06-15 10:04:00	2020-06-15	2020	6	15	10	4	M1	28	heat_wave
1066	2020-06-15 10:14:00	2020-06-15	2020	6	15	10	14	M1	27.9	heat_wave
1067	2020-06-15 10:24:00	2020-06-15	2020	6	15	10	24	M1	27.9	heat_wave
1068	2020-06-15 10:34:00	2020-06-15	2020	6	15	10	34	M1	27.9	heat_wave
1069	2020-06-15 10:44:00	2020-06-15	2020	6	15	10	44	M1	27.9	heat_wave
1070	2020-06-15 10:54:00	2020-06-15	2020	6	15	10	54	M1	27.9	heat_wave
1071	2020-06-15 11:04:00	2020-06-15	2020	6	15	11	4	M1	27.9	heat_wave
1072	2020-06-15 11:14:00	2020-06-15	2020	6	15	11	14	M1	27.9	heat_wave
1073	2020-06-15 11:24:00	2020-06-15	2020	6	15	11	24	M1	27.9	heat_wave
1074	2020-06-15 11:34:00	2020-06-15	2020	6	15	11	34	M1	27.8	heat_wave
1075	2020-06-15 11:44:00	2020-06-15	2020	6	15	11	44	M1	27.9	heat_wave
1076	2020-06-15 11:54:00	2020-06-15	2020	6	15	11	54	M1	27.9	heat_wave
1077	2020-06-15 12:04:00	2020-06-15	2020	6	15	12	4	M1	27.9	heat_wave
1078	2020-06-15 12:14:00	2020-06-15	2020	6	15	12	14	M1	28	heat_wave
1079	2020-06-15 12:24:00	2020-06-15	2020	6	15	12	24	M1	28.1	heat_wave
1080	2020-06-15 12:35:00	2020-06-15	2020	6	15	12	35	M1	28.1	heat_wave
1081	2020-06-15 12:44:00	2020-06-15	2020	6	15	12	44	M1	28.1	heat_wave
1082	2020-06-15 12:54:00	2020-06-15	2020	6	15	12	54	M1	28.1	heat_wave
1083	2020-06-15 13:04:00	2020-06-15	2020	6	15	13	4	M1	28.2	heat_wave
1084	2020-06-15 13:14:00	2020-06-15	2020	6	15	13	14	M1	28.2	heat_wave
1085	2020-06-15 13:24:00	2020-06-15	2020	6	15	13	24	M1	28.2	heat_wave
1086	2020-06-15 13:34:00	2020-06-15	2020	6	15	13	34	M1	28.2	heat_wave
1087	2020-06-15 13:44:00	2020-06-15	2020	6	15	13	44	M1	28.2	heat_wave
1088	2020-06-15 13:54:00	2020-06-15	2020	6	15	13	54	M1	28.1	heat_wave
1089	2020-06-15 14:04:00	2020-06-15	2020	6	15	14	4	M1	28.1	heat_wave
1090	2020-06-15 14:14:00	2020-06-15	2020	6	15	14	14	M1	28.1	heat_wave
1091	2020-06-15 14:24:00	2020-06-15	2020	6	15	14	24	M1	28.1	heat_wave
1092	2020-06-15 14:34:00	2020-06-15	2020	6	15	14	34	M1	28.1	heat_wave
1093	2020-06-15 14:44:00	2020-06-15	2020	6	15	14	44	M1	28.2	heat_wave
1094	2020-06-15 14:54:00	2020-06-15	2020	6	15	14	54	M1	28.2	heat_wave
1095	2020-06-15 15:04:00	2020-06-15	2020	6	15	15	4	M1	28.2	heat_wave
1096	2020-06-15 15:14:00	2020-06-15	2020	6	15	15	14	M1	28.2	heat_wave
1097	2020-06-15 15:24:00	2020-06-15	2020	6	15	15	24	M1	28.3	heat_wave
1098	2020-06-15 15:34:00	2020-06-15	2020	6	15	15	34	M1	28.4	heat_wave
1099	2020-06-15 15:44:00	2020-06-15	2020	6	15	15	44	M1	28.4	heat_wave
1100	2020-06-15 15:54:00	2020-06-15	2020	6	15	15	54	M1	28.4	heat_wave
1101	2020-06-15 16:04:00	2020-06-15	2020	6	15	16	4	M1	28.3	heat_wave
1102	2020-06-15 16:14:00	2020-06-15	2020	6	15	16	14	M1	28.3	heat_wave
1103	2020-06-15 16:24:00	2020-06-15	2020	6	15	16	24	M1	28.3	heat_wave
1104	2020-06-15 16:34:00	2020-06-15	2020	6	15	16	34	M1	28.2	heat_wave
1105	2020-06-15 16:44:00	2020-06-15	2020	6	15	16	44	M1	28.2	heat_wave
1106	2020-06-15 16:54:00	2020-06-15	2020	6	15	16	54	M1	28.2	heat_wave
1107	2020-06-15 17:04:00	2020-06-15	2020	6	15	17	4	M1	28.2	heat_wave
1108	2020-06-15 17:14:00	2020-06-15	2020	6	15	17	14	M1	28.1	heat_wave
1109	2020-06-15 17:24:00	2020-06-15	2020	6	15	17	24	M1	28.1	heat_wave
1110	2020-06-15 17:34:00	2020-06-15	2020	6	15	17	34	M1	28.2	heat_wave
1111	2020-06-15 17:44:00	2020-06-15	2020	6	15	17	44	M1	28.1	heat_wave
1112	2020-06-15 17:54:00	2020-06-15	2020	6	15	17	54	M1	28.1	heat_wave
1113	2020-06-15 18:04:00	2020-06-15	2020	6	15	18	4	M1	28.2	heat_wave
1114	2020-06-15 18:14:00	2020-06-15	2020	6	15	18	14	M1	28.1	heat_wave
1115	2020-06-15 18:24:00	2020-06-15	2020	6	15	18	24	M1	28.1	heat_wave
1116	2020-06-15 18:34:00	2020-06-15	2020	6	15	18	34	M1	28.1	heat_wave
1117	2020-06-15 18:44:00	2020-06-15	2020	6	15	18	44	M1	28.2	heat_wave
1118	2020-06-15 18:54:00	2020-06-15	2020	6	15	18	54	M1	28.2	heat_wave
1119	2020-06-15 19:04:00	2020-06-15	2020	6	15	19	4	M1	28.2	heat_wave
1120	2020-06-15 19:14:00	2020-06-15	2020	6	15	19	14	M1	28.2	heat_wave
1121	2020-06-15 19:24:00	2020-06-15	2020	6	15	19	24	M1	28.2	heat_wave
1122	2020-06-15 19:34:00	2020-06-15	2020	6	15	19	34	M1	28.2	heat_wave
1123	2020-06-15 19:44:00	2020-06-15	2020	6	15	19	44	M1	28.2	heat_wave
1124	2020-06-15 19:54:00	2020-06-15	2020	6	15	19	54	M1	28.2	heat_wave
1125	2020-06-15 20:04:00	2020-06-15	2020	6	15	20	4	M1	28.3	heat_wave
1126	2020-06-15 20:14:00	2020-06-15	2020	6	15	20	14	M1	28.2	heat_wave
1127	2020-06-15 20:24:00	2020-06-15	2020	6	15	20	24	M1	28.2	heat_wave
1128	2020-06-15 20:34:00	2020-06-15	2020	6	15	20	34	M1	28.2	heat_wave
1129	2020-06-15 20:44:00	2020-06-15	2020	6	15	20	44	M1	28.2	heat_wave
1130	2020-06-15 20:54:00	2020-06-15	2020	6	15	20	54	M1	28.1	heat_wave
1131	2020-06-15 21:04:00	2020-06-15	2020	6	15	21	4	M1	28	heat_wave
1132	2020-06-15 21:14:00	2020-06-15	2020	6	15	21	14	M1	28	heat_wave
1133	2020-06-15 21:24:00	2020-06-15	2020	6	15	21	24	M1	28	heat_wave
1134	2020-06-15 21:34:00	2020-06-15	2020	6	15	21	34	M1	27.9	heat_wave
1135	2020-06-15 21:44:00	2020-06-15	2020	6	15	21	44	M1	27.9	heat_wave
1136	2020-06-15 21:54:00	2020-06-15	2020	6	15	21	54	M1	27.9	heat_wave
1137	2020-06-15 22:04:00	2020-06-15	2020	6	15	22	4	M1	27.9	heat_wave
1138	2020-06-15 22:14:00	2020-06-15	2020	6	15	22	14	M1	28	heat_wave
1139	2020-06-15 22:24:00	2020-06-15	2020	6	15	22	24	M1	28	heat_wave
1140	2020-06-15 22:35:00	2020-06-15	2020	6	15	22	35	M1	28.1	heat_wave
1141	2020-06-15 22:44:00	2020-06-15	2020	6	15	22	44	M1	28.1	heat_wave
1142	2020-06-15 22:54:00	2020-06-15	2020	6	15	22	54	M1	28.1	heat_wave
1143	2020-06-15 23:04:00	2020-06-15	2020	6	15	23	4	M1	28	heat_wave
1144	2020-06-15 23:14:00	2020-06-15	2020	6	15	23	14	M1	27.9	heat_wave
1145	2020-06-15 23:24:00	2020-06-15	2020	6	15	23	24	M1	27.9	heat_wave
1146	2020-06-15 23:34:00	2020-06-15	2020	6	15	23	34	M1	27.8	heat_wave
1147	2020-06-15 23:44:00	2020-06-15	2020	6	15	23	44	M1	27.8	heat_wave
1148	2020-06-15 23:54:00	2020-06-15	2020	6	15	23	54	M1	27.8	heat_wave
1149	2020-06-16 00:04:00	2020-06-16	2020	6	16	0	4	M1	27.7	heat_wave
1150	2020-06-16 00:14:00	2020-06-16	2020	6	16	0	14	M1	27.7	heat_wave
1151	2020-06-16 00:24:00	2020-06-16	2020	6	16	0	24	M1	27.7	heat_wave
1152	2020-06-16 00:34:00	2020-06-16	2020	6	16	0	34	M1	27.6	heat_wave
1153	2020-06-16 00:44:00	2020-06-16	2020	6	16	0	44	M1	27.6	heat_wave
1154	2020-06-16 00:54:00	2020-06-16	2020	6	16	0	54	M1	27.7	heat_wave
1155	2020-06-16 01:04:00	2020-06-16	2020	6	16	1	4	M1	27.7	heat_wave
1156	2020-06-16 01:14:00	2020-06-16	2020	6	16	1	14	M1	27.7	heat_wave
1157	2020-06-16 01:24:00	2020-06-16	2020	6	16	1	24	M1	27.6	heat_wave
1158	2020-06-16 01:34:00	2020-06-16	2020	6	16	1	34	M1	27.7	heat_wave
1159	2020-06-16 01:44:00	2020-06-16	2020	6	16	1	44	M1	27.7	heat_wave
1160	2020-06-16 01:54:00	2020-06-16	2020	6	16	1	54	M1	27.8	heat_wave
1161	2020-06-16 02:04:00	2020-06-16	2020	6	16	2	4	M1	27.8	heat_wave
1162	2020-06-16 02:14:00	2020-06-16	2020	6	16	2	14	M1	27.8	heat_wave
1163	2020-06-16 02:24:00	2020-06-16	2020	6	16	2	24	M1	27.7	heat_wave
1164	2020-06-16 02:34:00	2020-06-16	2020	6	16	2	34	M1	27.7	heat_wave
1165	2020-06-16 02:44:00	2020-06-16	2020	6	16	2	44	M1	27.7	heat_wave
1166	2020-06-16 02:54:00	2020-06-16	2020	6	16	2	54	M1	27.7	heat_wave
1167	2020-06-16 03:04:00	2020-06-16	2020	6	16	3	4	M1	27.6	heat_wave
1168	2020-06-16 03:14:00	2020-06-16	2020	6	16	3	14	M1	27.6	heat_wave
1169	2020-06-16 03:24:00	2020-06-16	2020	6	16	3	24	M1	27.5	heat_wave
1170	2020-06-16 03:34:00	2020-06-16	2020	6	16	3	34	M1	27.5	heat_wave
1171	2020-06-16 03:44:00	2020-06-16	2020	6	16	3	44	M1	27.4	heat_wave
1172	2020-06-16 03:54:00	2020-06-16	2020	6	16	3	54	M1	27.4	heat_wave
1173	2020-06-16 04:04:00	2020-06-16	2020	6	16	4	4	M1	27.4	heat_wave
1174	2020-06-16 04:14:00	2020-06-16	2020	6	16	4	14	M1	27.4	heat_wave
1175	2020-06-16 04:24:00	2020-06-16	2020	6	16	4	24	M1	27.4	heat_wave
1176	2020-06-16 04:34:00	2020-06-16	2020	6	16	4	34	M1	27.4	heat_wave
1177	2020-06-16 04:44:00	2020-06-16	2020	6	16	4	44	M1	27.5	heat_wave
1178	2020-06-16 04:54:00	2020-06-16	2020	6	16	4	54	M1	27.5	heat_wave
1179	2020-06-16 05:04:00	2020-06-16	2020	6	16	5	4	M1	27.4	heat_wave
1180	2020-06-16 05:14:00	2020-06-16	2020	6	16	5	14	M1	27.4	heat_wave
1181	2020-06-16 05:24:00	2020-06-16	2020	6	16	5	24	M1	27.4	heat_wave
1182	2020-06-16 05:34:00	2020-06-16	2020	6	16	5	34	M1	27.4	heat_wave
1183	2020-06-16 05:44:00	2020-06-16	2020	6	16	5	44	M1	27.4	heat_wave
1184	2020-06-16 05:54:00	2020-06-16	2020	6	16	5	54	M1	27.3	heat_wave
1185	2020-06-16 06:04:00	2020-06-16	2020	6	16	6	4	M1	27.3	heat_wave
1186	2020-06-16 06:14:00	2020-06-16	2020	6	16	6	14	M1	27.3	heat_wave
1187	2020-06-16 06:24:00	2020-06-16	2020	6	16	6	24	M1	27.2	heat_wave
1188	2020-06-16 06:34:00	2020-06-16	2020	6	16	6	34	M1	27.2	heat_wave
1189	2020-06-16 06:44:00	2020-06-16	2020	6	16	6	44	M1	27.2	heat_wave
1190	2020-06-16 06:54:00	2020-06-16	2020	6	16	6	54	M1	27.2	heat_wave
1191	2020-06-16 07:04:00	2020-06-16	2020	6	16	7	4	M1	27.2	heat_wave
1192	2020-06-16 07:14:00	2020-06-16	2020	6	16	7	14	M1	27.2	heat_wave
1193	2020-06-16 07:24:00	2020-06-16	2020	6	16	7	24	M1	27.2	heat_wave
1194	2020-06-16 07:34:00	2020-06-16	2020	6	16	7	34	M1	27.3	heat_wave
1195	2020-06-16 07:44:00	2020-06-16	2020	6	16	7	44	M1	27.3	heat_wave
1196	2020-06-16 07:54:00	2020-06-16	2020	6	16	7	54	M1	27.3	heat_wave
1197	2020-06-16 08:04:00	2020-06-16	2020	6	16	8	4	M1	27.3	heat_wave
1198	2020-06-16 08:14:00	2020-06-16	2020	6	16	8	14	M1	27.3	heat_wave
1199	2020-06-16 08:24:00	2020-06-16	2020	6	16	8	24	M1	27.3	heat_wave
1200	2020-06-16 08:34:00	2020-06-16	2020	6	16	8	34	M1	27.3	heat_wave
1201	2020-06-16 08:44:00	2020-06-16	2020	6	16	8	44	M1	27.2	heat_wave
1202	2020-06-16 08:54:00	2020-06-16	2020	6	16	8	54	M1	27.2	heat_wave
1203	2020-06-16 09:04:00	2020-06-16	2020	6	16	9	4	M1	27.2	heat_wave
1204	2020-06-16 09:14:00	2020-06-16	2020	6	16	9	14	M1	27.2	heat_wave
1205	2020-06-16 09:24:00	2020-06-16	2020	6	16	9	24	M1	27.2	heat_wave
1206	2020-06-16 09:34:00	2020-06-16	2020	6	16	9	34	M1	27.2	heat_wave
1207	2020-06-16 09:44:00	2020-06-16	2020	6	16	9	44	M1	27.2	heat_wave
1208	2020-06-16 09:54:00	2020-06-16	2020	6	16	9	54	M1	27	heat_wave
1209	2020-06-16 10:04:00	2020-06-16	2020	6	16	10	4	M1	27.1	heat_wave
1210	2020-06-16 10:14:00	2020-06-16	2020	6	16	10	14	M1	27.1	heat_wave
1211	2020-06-16 10:24:00	2020-06-16	2020	6	16	10	24	M1	27.1	heat_wave
1212	2020-06-16 10:34:00	2020-06-16	2020	6	16	10	34	M1	27	heat_wave
1213	2020-06-16 10:44:00	2020-06-16	2020	6	16	10	44	M1	27	heat_wave
1214	2020-06-16 10:54:00	2020-06-16	2020	6	16	10	54	M1	27.1	heat_wave
1215	2020-06-16 11:04:00	2020-06-16	2020	6	16	11	4	M1	27.1	heat_wave
1216	2020-06-16 11:14:00	2020-06-16	2020	6	16	11	14	M1	27.1	heat_wave
1217	2020-06-16 11:24:00	2020-06-16	2020	6	16	11	24	M1	27.1	heat_wave
1218	2020-06-16 11:34:00	2020-06-16	2020	6	16	11	34	M1	27.2	heat_wave
1219	2020-06-16 11:44:00	2020-06-16	2020	6	16	11	44	M1	27.2	heat_wave
1220	2020-06-16 11:54:00	2020-06-16	2020	6	16	11	54	M1	27.3	heat_wave
1221	2020-06-16 12:04:00	2020-06-16	2020	6	16	12	4	M1	27.2	heat_wave
1222	2020-06-16 12:14:00	2020-06-16	2020	6	16	12	14	M1	27.3	heat_wave
1223	2020-06-16 12:24:00	2020-06-16	2020	6	16	12	24	M1	27.2	heat_wave
1224	2020-06-16 12:34:00	2020-06-16	2020	6	16	12	34	M1	27.2	heat_wave
1225	2020-06-16 12:44:00	2020-06-16	2020	6	16	12	44	M1	27.2	heat_wave
1226	2020-06-16 12:54:00	2020-06-16	2020	6	16	12	54	M1	27.3	heat_wave
1227	2020-06-16 13:04:00	2020-06-16	2020	6	16	13	4	M1	27.2	heat_wave
1228	2020-06-16 13:14:00	2020-06-16	2020	6	16	13	14	M1	27.2	heat_wave
1229	2020-06-16 13:24:00	2020-06-16	2020	6	16	13	24	M1	27.2	heat_wave
1230	2020-06-16 13:34:00	2020-06-16	2020	6	16	13	34	M1	27.2	heat_wave
1231	2020-06-16 13:44:00	2020-06-16	2020	6	16	13	44	M1	27.2	heat_wave
1232	2020-06-16 13:54:00	2020-06-16	2020	6	16	13	54	M1	27.1	heat_wave
1233	2020-06-16 14:04:00	2020-06-16	2020	6	16	14	4	M1	27.2	heat_wave
1234	2020-06-16 14:14:00	2020-06-16	2020	6	16	14	14	M1	27.1	heat_wave
1235	2020-06-16 14:24:00	2020-06-16	2020	6	16	14	24	M1	27.1	heat_wave
1236	2020-06-16 14:34:00	2020-06-16	2020	6	16	14	34	M1	27.1	heat_wave
1237	2020-06-16 14:44:00	2020-06-16	2020	6	16	14	44	M1	27.1	heat_wave
1238	2020-06-16 14:54:00	2020-06-16	2020	6	16	14	54	M1	27	heat_wave
1239	2020-06-16 15:04:00	2020-06-16	2020	6	16	15	4	M1	27	heat_wave
1240	2020-06-16 15:14:00	2020-06-16	2020	6	16	15	14	M1	27	heat_wave
1241	2020-06-16 15:24:00	2020-06-16	2020	6	16	15	24	M1	26.9	heat_wave
1242	2020-06-16 15:34:00	2020-06-16	2020	6	16	15	34	M1	27	heat_wave
1243	2020-06-16 15:44:00	2020-06-16	2020	6	16	15	44	M1	27	heat_wave
1244	2020-06-16 15:54:00	2020-06-16	2020	6	16	15	54	M1	26.9	heat_wave
1245	2020-06-16 16:04:00	2020-06-16	2020	6	16	16	4	M1	26.9	heat_wave
1246	2020-06-16 16:14:00	2020-06-16	2020	6	16	16	14	M1	26.9	heat_wave
1247	2020-06-16 16:24:00	2020-06-16	2020	6	16	16	24	M1	26.8	heat_wave
1248	2020-06-16 16:34:00	2020-06-16	2020	6	16	16	34	M1	26.8	heat_wave
1249	2020-06-16 16:44:00	2020-06-16	2020	6	16	16	44	M1	26.8	heat_wave
1250	2020-06-16 16:54:00	2020-06-16	2020	6	16	16	54	M1	26.8	heat_wave
1251	2020-06-16 17:04:00	2020-06-16	2020	6	16	17	4	M1	26.8	heat_wave
1252	2020-06-16 17:14:00	2020-06-16	2020	6	16	17	14	M1	26.8	heat_wave
1253	2020-06-16 17:24:00	2020-06-16	2020	6	16	17	24	M1	26.8	heat_wave
1254	2020-06-16 17:34:00	2020-06-16	2020	6	16	17	34	M1	26.8	heat_wave
1255	2020-06-16 17:44:00	2020-06-16	2020	6	16	17	44	M1	26.7	heat_wave
1256	2020-06-16 17:54:00	2020-06-16	2020	6	16	17	54	M1	26.7	heat_wave
1257	2020-06-16 18:04:00	2020-06-16	2020	6	16	18	4	M1	26.7	heat_wave
1258	2020-06-16 18:14:00	2020-06-16	2020	6	16	18	14	M1	26.7	heat_wave
1259	2020-06-16 18:24:00	2020-06-16	2020	6	16	18	24	M1	26.7	heat_wave
1260	2020-06-16 18:34:00	2020-06-16	2020	6	16	18	34	M1	26.7	heat_wave
1261	2020-06-16 18:44:00	2020-06-16	2020	6	16	18	44	M1	26.6	heat_wave
1262	2020-06-16 18:54:00	2020-06-16	2020	6	16	18	54	M1	26.7	heat_wave
1263	2020-06-16 19:04:00	2020-06-16	2020	6	16	19	4	M1	26.6	heat_wave
1264	2020-06-16 19:14:00	2020-06-16	2020	6	16	19	14	M1	26.6	heat_wave
1265	2020-06-16 19:24:00	2020-06-16	2020	6	16	19	24	M1	26.6	heat_wave
1266	2020-06-16 19:34:00	2020-06-16	2020	6	16	19	34	M1	26.6	heat_wave
1267	2020-06-16 19:44:00	2020-06-16	2020	6	16	19	44	M1	26.6	heat_wave
1268	2020-06-16 19:54:00	2020-06-16	2020	6	16	19	54	M1	26.5	heat_wave
1269	2020-06-16 20:04:00	2020-06-16	2020	6	16	20	4	M1	26.5	heat_wave
1270	2020-06-16 20:14:00	2020-06-16	2020	6	16	20	14	M1	26.5	heat_wave
1271	2020-06-16 20:24:00	2020-06-16	2020	6	16	20	24	M1	26.5	heat_wave
1272	2020-06-16 20:34:00	2020-06-16	2020	6	16	20	34	M1	26.5	heat_wave
1273	2020-06-16 20:44:00	2020-06-16	2020	6	16	20	44	M1	26.4	heat_wave
1274	2020-06-16 20:55:00	2020-06-16	2020	6	16	20	55	M1	26.5	heat_wave
1275	2020-06-16 21:05:00	2020-06-16	2020	6	16	21	5	M1	26.5	heat_wave
1276	2020-06-16 21:14:00	2020-06-16	2020	6	16	21	14	M1	26.4	heat_wave
1277	2020-06-16 21:24:00	2020-06-16	2020	6	16	21	24	M1	26.3	heat_wave
1278	2020-06-16 21:34:00	2020-06-16	2020	6	16	21	34	M1	26.3	heat_wave
1279	2020-06-16 21:44:00	2020-06-16	2020	6	16	21	44	M1	26.3	heat_wave
1280	2020-06-16 21:54:00	2020-06-16	2020	6	16	21	54	M1	26.3	heat_wave
1281	2020-06-16 22:04:00	2020-06-16	2020	6	16	22	4	M1	26.3	heat_wave
1282	2020-06-16 22:14:00	2020-06-16	2020	6	16	22	14	M1	26.2	heat_wave
1283	2020-06-16 22:24:00	2020-06-16	2020	6	16	22	24	M1	26.3	heat_wave
1284	2020-06-16 22:34:00	2020-06-16	2020	6	16	22	34	M1	26.2	heat_wave
1285	2020-06-16 22:44:00	2020-06-16	2020	6	16	22	44	M1	26.2	heat_wave
1286	2020-06-16 22:54:00	2020-06-16	2020	6	16	22	54	M1	26.2	heat_wave
1287	2020-06-16 23:04:00	2020-06-16	2020	6	16	23	4	M1	26.2	heat_wave
1288	2020-06-16 23:14:00	2020-06-16	2020	6	16	23	14	M1	26.2	heat_wave
1289	2020-06-16 23:24:00	2020-06-16	2020	6	16	23	24	M1	26.2	heat_wave
1290	2020-06-16 23:34:00	2020-06-16	2020	6	16	23	34	M1	26.1	heat_wave
1291	2020-06-16 23:44:00	2020-06-16	2020	6	16	23	44	M1	26	heat_wave
1292	2020-06-16 23:54:00	2020-06-16	2020	6	16	23	54	M1	26	heat_wave
1293	2020-06-17 00:04:00	2020-06-17	2020	6	17	0	4	M1	26	heat_wave
1294	2020-06-17 00:14:00	2020-06-17	2020	6	17	0	14	M1	26	heat_wave
1295	2020-06-17 00:24:00	2020-06-17	2020	6	17	0	24	M1	26	heat_wave
1296	2020-06-17 00:34:00	2020-06-17	2020	6	17	0	34	M1	26	heat_wave
1297	2020-06-17 00:44:00	2020-06-17	2020	6	17	0	44	M1	26	heat_wave
1298	2020-06-17 00:54:00	2020-06-17	2020	6	17	0	54	M1	25.9	heat_wave
1299	2020-06-17 01:04:00	2020-06-17	2020	6	17	1	4	M1	25.9	heat_wave
1300	2020-06-17 01:14:00	2020-06-17	2020	6	17	1	14	M1	25.8	heat_wave
1301	2020-06-17 01:24:00	2020-06-17	2020	6	17	1	24	M1	25.8	heat_wave
1302	2020-06-17 01:34:00	2020-06-17	2020	6	17	1	34	M1	25.8	heat_wave
1303	2020-06-17 01:44:00	2020-06-17	2020	6	17	1	44	M1	25.9	heat_wave
1304	2020-06-17 01:54:00	2020-06-17	2020	6	17	1	54	M1	25.8	heat_wave
1305	2020-06-17 02:04:00	2020-06-17	2020	6	17	2	4	M1	25.7	heat_wave
1306	2020-06-17 02:14:00	2020-06-17	2020	6	17	2	14	M1	25.8	heat_wave
1307	2020-06-17 02:24:00	2020-06-17	2020	6	17	2	24	M1	25.7	heat_wave
1308	2020-06-17 02:34:00	2020-06-17	2020	6	17	2	34	M1	25.6	heat_wave
1309	2020-06-17 02:44:00	2020-06-17	2020	6	17	2	44	M1	25.7	heat_wave
1310	2020-06-17 02:54:00	2020-06-17	2020	6	17	2	54	M1	25.7	heat_wave
1311	2020-06-17 03:04:00	2020-06-17	2020	6	17	3	4	M1	25.7	heat_wave
1312	2020-06-17 03:14:00	2020-06-17	2020	6	17	3	14	M1	25.6	heat_wave
1313	2020-06-17 03:24:00	2020-06-17	2020	6	17	3	24	M1	25.6	heat_wave
1314	2020-06-17 03:34:00	2020-06-17	2020	6	17	3	34	M1	25.6	heat_wave
1315	2020-06-17 03:44:00	2020-06-17	2020	6	17	3	44	M1	25.6	heat_wave
1316	2020-06-17 03:54:00	2020-06-17	2020	6	17	3	54	M1	25.5	heat_wave
1317	2020-06-17 04:04:00	2020-06-17	2020	6	17	4	4	M1	25.5	heat_wave
1318	2020-06-17 04:14:00	2020-06-17	2020	6	17	4	14	M1	25.5	heat_wave
1319	2020-06-17 04:24:00	2020-06-17	2020	6	17	4	24	M1	25.5	heat_wave
1320	2020-06-17 04:34:00	2020-06-17	2020	6	17	4	34	M1	25.4	heat_wave
1321	2020-06-17 04:44:00	2020-06-17	2020	6	17	4	44	M1	25.4	heat_wave
1322	2020-06-17 04:54:00	2020-06-17	2020	6	17	4	54	M1	25.4	heat_wave
1323	2020-06-17 05:04:00	2020-06-17	2020	6	17	5	4	M1	25.4	heat_wave
1324	2020-06-17 05:14:00	2020-06-17	2020	6	17	5	14	M1	25.4	heat_wave
1325	2020-06-17 05:24:00	2020-06-17	2020	6	17	5	24	M1	25.4	heat_wave
1326	2020-06-17 05:34:00	2020-06-17	2020	6	17	5	34	M1	25.4	heat_wave
1327	2020-06-17 05:44:00	2020-06-17	2020	6	17	5	44	M1	25.4	heat_wave
1328	2020-06-17 05:54:00	2020-06-17	2020	6	17	5	54	M1	25.3	heat_wave
1329	2020-06-17 06:04:00	2020-06-17	2020	6	17	6	4	M1	25.3	heat_wave
1330	2020-06-17 06:14:00	2020-06-17	2020	6	17	6	14	M1	25.3	heat_wave
1331	2020-06-17 06:24:00	2020-06-17	2020	6	17	6	24	M1	25.3	heat_wave
1332	2020-06-17 06:34:00	2020-06-17	2020	6	17	6	34	M1	25.3	heat_wave
1333	2020-06-17 06:44:00	2020-06-17	2020	6	17	6	44	M1	25.3	heat_wave
1334	2020-06-17 06:54:00	2020-06-17	2020	6	17	6	54	M1	25.2	heat_wave
1335	2020-06-17 07:04:00	2020-06-17	2020	6	17	7	4	M1	25.2	heat_wave
1336	2020-06-17 07:14:00	2020-06-17	2020	6	17	7	14	M1	25.2	heat_wave
1337	2020-06-17 07:24:00	2020-06-17	2020	6	17	7	24	M1	25.2	heat_wave
1338	2020-06-17 07:34:00	2020-06-17	2020	6	17	7	34	M1	25.2	heat_wave
1339	2020-06-17 07:44:00	2020-06-17	2020	6	17	7	44	M1	25.2	heat_wave
1340	2020-06-17 07:54:00	2020-06-17	2020	6	17	7	54	M1	25.2	heat_wave
1341	2020-06-17 08:04:00	2020-06-17	2020	6	17	8	4	M1	25.2	heat_wave
1342	2020-06-17 08:14:00	2020-06-17	2020	6	17	8	14	M1	25.1	heat_wave
1343	2020-06-17 08:24:00	2020-06-17	2020	6	17	8	24	M1	25.2	heat_wave
1344	2020-06-17 08:34:00	2020-06-17	2020	6	17	8	34	M1	25.2	heat_wave
1345	2020-06-17 08:44:00	2020-06-17	2020	6	17	8	44	M1	25.1	heat_wave
1346	2020-06-17 08:54:00	2020-06-17	2020	6	17	8	54	M1	25.1	heat_wave
1347	2020-06-17 09:04:00	2020-06-17	2020	6	17	9	4	M1	25.1	heat_wave
1348	2020-06-17 09:14:00	2020-06-17	2020	6	17	9	14	M1	25	heat_wave
1349	2020-06-17 09:24:00	2020-06-17	2020	6	17	9	24	M1	25	heat_wave
1350	2020-06-17 09:34:00	2020-06-17	2020	6	17	9	34	M1	25	heat_wave
1351	2020-06-17 09:44:00	2020-06-17	2020	6	17	9	44	M1	24.9	heat_wave
1352	2020-06-17 09:54:00	2020-06-17	2020	6	17	9	54	M1	24.9	heat_wave
1353	2020-06-17 10:04:00	2020-06-17	2020	6	17	10	4	M1	24.9	heat_wave
1354	2020-06-17 10:14:00	2020-06-17	2020	6	17	10	14	M1	24.9	heat_wave
1355	2020-06-17 10:24:00	2020-06-17	2020	6	17	10	24	M1	24.9	heat_wave
1356	2020-06-17 10:34:00	2020-06-17	2020	6	17	10	34	M1	24.9	heat_wave
1357	2020-06-17 10:44:00	2020-06-17	2020	6	17	10	44	M1	24.9	heat_wave
1358	2020-06-17 10:54:00	2020-06-17	2020	6	17	10	54	M1	24.9	heat_wave
1359	2020-06-17 11:04:00	2020-06-17	2020	6	17	11	4	M1	24.9	heat_wave
1360	2020-06-17 11:14:00	2020-06-17	2020	6	17	11	14	M1	25	heat_wave
1361	2020-06-17 11:24:00	2020-06-17	2020	6	17	11	24	M1	25.1	heat_wave
1362	2020-06-17 11:34:00	2020-06-17	2020	6	17	11	34	M1	25	heat_wave
1363	2020-06-17 11:44:00	2020-06-17	2020	6	17	11	44	M1	25	heat_wave
1364	2020-06-17 11:54:00	2020-06-17	2020	6	17	11	54	M1	25.1	heat_wave
1365	2020-06-17 12:04:00	2020-06-17	2020	6	17	12	4	M1	25.1	heat_wave
1366	2020-06-17 12:14:00	2020-06-17	2020	6	17	12	14	M1	25.1	heat_wave
1367	2020-06-17 12:24:00	2020-06-17	2020	6	17	12	24	M1	25.1	heat_wave
1368	2020-06-17 12:34:00	2020-06-17	2020	6	17	12	34	M1	25.1	heat_wave
1369	2020-06-17 12:44:00	2020-06-17	2020	6	17	12	44	M1	25.1	heat_wave
1370	2020-06-17 12:54:00	2020-06-17	2020	6	17	12	54	M1	25.2	heat_wave
1371	2020-06-17 13:04:00	2020-06-17	2020	6	17	13	4	M1	25.3	heat_wave
1372	2020-06-17 13:14:00	2020-06-17	2020	6	17	13	14	M1	25.3	heat_wave
1373	2020-06-17 13:24:00	2020-06-17	2020	6	17	13	24	M1	25.3	heat_wave
1374	2020-06-17 13:34:00	2020-06-17	2020	6	17	13	34	M1	25.3	heat_wave
1375	2020-06-17 13:44:00	2020-06-17	2020	6	17	13	44	M1	25.3	heat_wave
1376	2020-06-17 13:54:00	2020-06-17	2020	6	17	13	54	M1	25.3	heat_wave
1377	2020-06-17 14:04:00	2020-06-17	2020	6	17	14	4	M1	25.3	heat_wave
1378	2020-06-17 14:14:00	2020-06-17	2020	6	17	14	14	M1	25.3	heat_wave
1379	2020-06-17 14:24:00	2020-06-17	2020	6	17	14	24	M1	25.5	heat_wave
1380	2020-06-17 14:34:00	2020-06-17	2020	6	17	14	34	M1	25.4	heat_wave
1381	2020-06-17 14:44:00	2020-06-17	2020	6	17	14	44	M1	25.3	heat_wave
1382	2020-06-17 14:54:00	2020-06-17	2020	6	17	14	54	M1	25.2	heat_wave
1383	2020-06-17 15:04:00	2020-06-17	2020	6	17	15	4	M1	25.3	heat_wave
1384	2020-06-17 15:14:00	2020-06-17	2020	6	17	15	14	M1	25.3	heat_wave
1385	2020-06-17 15:24:00	2020-06-17	2020	6	17	15	24	M1	25.3	heat_wave
1386	2020-06-17 15:34:00	2020-06-17	2020	6	17	15	34	M1	25.3	heat_wave
1387	2020-06-17 15:44:00	2020-06-17	2020	6	17	15	44	M1	25.2	heat_wave
1388	2020-06-17 15:54:00	2020-06-17	2020	6	17	15	54	M1	25.3	heat_wave
1389	2020-06-17 16:04:00	2020-06-17	2020	6	17	16	4	M1	25.3	heat_wave
1390	2020-06-17 16:14:00	2020-06-17	2020	6	17	16	14	M1	25.3	heat_wave
1391	2020-06-17 16:24:00	2020-06-17	2020	6	17	16	24	M1	25.2	heat_wave
1392	2020-06-17 16:34:00	2020-06-17	2020	6	17	16	34	M1	25.2	heat_wave
1393	2020-06-17 16:44:00	2020-06-17	2020	6	17	16	44	M1	25.3	heat_wave
1394	2020-06-17 16:54:00	2020-06-17	2020	6	17	16	54	M1	25.3	heat_wave
1395	2020-06-17 17:04:00	2020-06-17	2020	6	17	17	4	M1	25.2	heat_wave
1396	2020-06-17 17:14:00	2020-06-17	2020	6	17	17	14	M1	25.3	heat_wave
1397	2020-06-17 17:24:00	2020-06-17	2020	6	17	17	24	M1	25.2	heat_wave
1398	2020-06-17 17:34:00	2020-06-17	2020	6	17	17	34	M1	25.2	heat_wave
1399	2020-06-17 17:45:00	2020-06-17	2020	6	17	17	45	M1	25.2	heat_wave
1400	2020-06-17 17:54:00	2020-06-17	2020	6	17	17	54	M1	25.2	heat_wave
1401	2020-06-17 18:04:00	2020-06-17	2020	6	17	18	4	M1	25.3	heat_wave
1402	2020-06-17 18:14:00	2020-06-17	2020	6	17	18	14	M1	25.2	heat_wave
1403	2020-06-17 18:24:00	2020-06-17	2020	6	17	18	24	M1	25.1	heat_wave
1404	2020-06-17 18:34:00	2020-06-17	2020	6	17	18	34	M1	25.1	heat_wave
1405	2020-06-17 18:44:00	2020-06-17	2020	6	17	18	44	M1	25.1	heat_wave
1406	2020-06-17 18:54:00	2020-06-17	2020	6	17	18	54	M1	25.1	heat_wave
1407	2020-06-17 19:04:00	2020-06-17	2020	6	17	19	4	M1	25.1	heat_wave
1408	2020-06-17 19:15:00	2020-06-17	2020	6	17	19	15	M1	25.1	heat_wave
1409	2020-06-17 19:24:00	2020-06-17	2020	6	17	19	24	M1	25.1	heat_wave
1410	2020-06-17 19:34:00	2020-06-17	2020	6	17	19	34	M1	25.1	heat_wave
1411	2020-06-17 19:44:00	2020-06-17	2020	6	17	19	44	M1	25.1	heat_wave
1412	2020-06-17 19:54:00	2020-06-17	2020	6	17	19	54	M1	25.1	heat_wave
1413	2020-06-17 20:04:00	2020-06-17	2020	6	17	20	4	M1	25.1	heat_wave
1414	2020-06-17 20:14:00	2020-06-17	2020	6	17	20	14	M1	25	heat_wave
1415	2020-06-17 20:24:00	2020-06-17	2020	6	17	20	24	M1	25	heat_wave
1416	2020-06-17 20:34:00	2020-06-17	2020	6	17	20	34	M1	25	heat_wave
1417	2020-06-17 20:44:00	2020-06-17	2020	6	17	20	44	M1	25	heat_wave
1418	2020-06-17 20:54:00	2020-06-17	2020	6	17	20	54	M1	24.9	heat_wave
1419	2020-06-17 21:04:00	2020-06-17	2020	6	17	21	4	M1	25	heat_wave
1420	2020-06-17 21:14:00	2020-06-17	2020	6	17	21	14	M1	24.9	heat_wave
1421	2020-06-17 21:24:00	2020-06-17	2020	6	17	21	24	M1	24.9	heat_wave
1422	2020-06-17 21:34:00	2020-06-17	2020	6	17	21	34	M1	24.9	heat_wave
1423	2020-06-17 21:45:00	2020-06-17	2020	6	17	21	45	M1	24.9	heat_wave
1424	2020-06-17 21:55:00	2020-06-17	2020	6	17	21	55	M1	24.9	heat_wave
1425	2020-06-17 22:05:00	2020-06-17	2020	6	17	22	5	M1	24.9	heat_wave
1426	2020-06-17 22:15:00	2020-06-17	2020	6	17	22	15	M1	24.9	heat_wave
1427	2020-06-17 22:24:00	2020-06-17	2020	6	17	22	24	M1	24.8	heat_wave
1428	2020-06-17 22:34:00	2020-06-17	2020	6	17	22	34	M1	24.9	heat_wave
1429	2020-06-17 22:44:00	2020-06-17	2020	6	17	22	44	M1	24.8	heat_wave
1430	2020-06-17 22:54:00	2020-06-17	2020	6	17	22	54	M1	24.8	heat_wave
1431	2020-06-17 23:04:00	2020-06-17	2020	6	17	23	4	M1	24.8	heat_wave
1432	2020-06-17 23:14:00	2020-06-17	2020	6	17	23	14	M1	24.9	heat_wave
1433	2020-06-17 23:24:00	2020-06-17	2020	6	17	23	24	M1	24.8	heat_wave
1434	2020-06-17 23:34:00	2020-06-17	2020	6	17	23	34	M1	24.7	heat_wave
1435	2020-06-17 23:44:00	2020-06-17	2020	6	17	23	44	M1	24.7	heat_wave
1436	2020-06-17 23:55:00	2020-06-17	2020	6	17	23	55	M1	24.7	heat_wave
1437	2020-06-18 00:04:00	2020-06-18	2020	6	18	0	4	M1	24.7	heat_wave
1438	2020-06-18 00:14:00	2020-06-18	2020	6	18	0	14	M1	24.7	heat_wave
1439	2020-06-18 00:24:00	2020-06-18	2020	6	18	0	24	M1	24.7	heat_wave
1440	2020-06-18 00:34:00	2020-06-18	2020	6	18	0	34	M1	24.6	heat_wave
1441	2020-06-18 00:44:00	2020-06-18	2020	6	18	0	44	M1	24.7	heat_wave
1442	2020-06-18 00:54:00	2020-06-18	2020	6	18	0	54	M1	24.7	heat_wave
1443	2020-06-18 01:04:00	2020-06-18	2020	6	18	1	4	M1	24.6	heat_wave
1444	2020-06-18 01:14:00	2020-06-18	2020	6	18	1	14	M1	24.5	heat_wave
1445	2020-06-18 01:24:00	2020-06-18	2020	6	18	1	24	M1	24.6	heat_wave
1446	2020-06-18 01:34:00	2020-06-18	2020	6	18	1	34	M1	24.6	heat_wave
1447	2020-06-18 01:44:00	2020-06-18	2020	6	18	1	44	M1	24.6	heat_wave
1448	2020-06-18 01:54:00	2020-06-18	2020	6	18	1	54	M1	24.5	heat_wave
1449	2020-06-18 02:04:00	2020-06-18	2020	6	18	2	4	M1	24.5	heat_wave
1450	2020-06-18 02:14:00	2020-06-18	2020	6	18	2	14	M1	24.5	heat_wave
1451	2020-06-18 02:24:00	2020-06-18	2020	6	18	2	24	M1	24.5	heat_wave
1452	2020-06-18 02:34:00	2020-06-18	2020	6	18	2	34	M1	24.5	heat_wave
1453	2020-06-18 02:44:00	2020-06-18	2020	6	18	2	44	M1	24.5	heat_wave
1454	2020-06-18 02:54:00	2020-06-18	2020	6	18	2	54	M1	24.5	heat_wave
1455	2020-06-18 03:04:00	2020-06-18	2020	6	18	3	4	M1	24.4	heat_wave
1456	2020-06-18 03:14:00	2020-06-18	2020	6	18	3	14	M1	24.4	heat_wave
1457	2020-06-18 03:24:00	2020-06-18	2020	6	18	3	24	M1	24.4	heat_wave
1458	2020-06-18 03:34:00	2020-06-18	2020	6	18	3	34	M1	24.4	heat_wave
1459	2020-06-18 03:44:00	2020-06-18	2020	6	18	3	44	M1	24.4	heat_wave
1460	2020-06-18 03:54:00	2020-06-18	2020	6	18	3	54	M1	24.4	heat_wave
1461	2020-06-18 04:04:00	2020-06-18	2020	6	18	4	4	M1	24.4	heat_wave
1462	2020-06-18 04:14:00	2020-06-18	2020	6	18	4	14	M1	24.3	heat_wave
1463	2020-06-18 04:24:00	2020-06-18	2020	6	18	4	24	M1	24.4	heat_wave
1464	2020-06-18 04:34:00	2020-06-18	2020	6	18	4	34	M1	24.3	heat_wave
1465	2020-06-18 04:44:00	2020-06-18	2020	6	18	4	44	M1	24.3	heat_wave
1466	2020-06-18 04:54:00	2020-06-18	2020	6	18	4	54	M1	24.3	heat_wave
1467	2020-06-18 05:04:00	2020-06-18	2020	6	18	5	4	M1	24.2	heat_wave
1468	2020-06-18 05:14:00	2020-06-18	2020	6	18	5	14	M1	24.2	heat_wave
1469	2020-06-18 05:24:00	2020-06-18	2020	6	18	5	24	M1	24.2	heat_wave
1470	2020-06-18 05:34:00	2020-06-18	2020	6	18	5	34	M1	24.2	heat_wave
1471	2020-06-18 05:44:00	2020-06-18	2020	6	18	5	44	M1	24.2	heat_wave
1472	2020-06-18 05:54:00	2020-06-18	2020	6	18	5	54	M1	24.1	heat_wave
1473	2020-06-18 06:04:00	2020-06-18	2020	6	18	6	4	M1	24.2	heat_wave
1474	2020-06-18 06:14:00	2020-06-18	2020	6	18	6	14	M1	24.2	heat_wave
1475	2020-06-18 06:24:00	2020-06-18	2020	6	18	6	24	M1	24.2	heat_wave
1476	2020-06-18 06:34:00	2020-06-18	2020	6	18	6	34	M1	24.1	heat_wave
1477	2020-06-18 06:44:00	2020-06-18	2020	6	18	6	44	M1	24.1	heat_wave
1478	2020-06-18 06:54:00	2020-06-18	2020	6	18	6	54	M1	24.1	heat_wave
1479	2020-06-18 07:04:00	2020-06-18	2020	6	18	7	4	M1	24.1	heat_wave
1480	2020-06-18 07:14:00	2020-06-18	2020	6	18	7	14	M1	24.1	heat_wave
1481	2020-06-18 07:24:00	2020-06-18	2020	6	18	7	24	M1	24.1	heat_wave
1482	2020-06-18 07:34:00	2020-06-18	2020	6	18	7	34	M1	24	heat_wave
1483	2020-06-18 07:44:00	2020-06-18	2020	6	18	7	44	M1	24.1	heat_wave
1484	2020-06-18 07:54:00	2020-06-18	2020	6	18	7	54	M1	24.1	heat_wave
1485	2020-06-18 08:04:00	2020-06-18	2020	6	18	8	4	M1	24.1	heat_wave
1486	2020-06-18 08:14:00	2020-06-18	2020	6	18	8	14	M1	24	heat_wave
1487	2020-06-18 08:24:00	2020-06-18	2020	6	18	8	24	M1	24	heat_wave
1488	2020-06-18 08:34:00	2020-06-18	2020	6	18	8	34	M1	24	heat_wave
1489	2020-06-18 08:44:00	2020-06-18	2020	6	18	8	44	M1	24	heat_wave
1490	2020-06-18 08:54:00	2020-06-18	2020	6	18	8	54	M1	24	heat_wave
1491	2020-06-18 09:04:00	2020-06-18	2020	6	18	9	4	M1	24	heat_wave
1492	2020-06-18 09:14:00	2020-06-18	2020	6	18	9	14	M1	24	heat_wave
1493	2020-06-18 09:24:00	2020-06-18	2020	6	18	9	24	M1	24	heat_wave
1494	2020-06-18 09:34:00	2020-06-18	2020	6	18	9	34	M1	23.9	heat_wave
1495	2020-06-18 09:44:00	2020-06-18	2020	6	18	9	44	M1	23.9	heat_wave
1496	2020-06-18 09:54:00	2020-06-18	2020	6	18	9	54	M1	24	heat_wave
1497	2020-06-18 10:05:00	2020-06-18	2020	6	18	10	5	M1	23.9	heat_wave
1498	2020-06-18 10:14:00	2020-06-18	2020	6	18	10	14	M1	23.9	heat_wave
1499	2020-06-18 10:24:00	2020-06-18	2020	6	18	10	24	M1	23.9	heat_wave
1500	2020-06-18 10:34:00	2020-06-18	2020	6	18	10	34	M1	23.8	heat_wave
1501	2020-06-18 10:45:00	2020-06-18	2020	6	18	10	45	M1	23.8	heat_wave
1502	2020-06-18 10:54:00	2020-06-18	2020	6	18	10	54	M1	23.8	heat_wave
1503	2020-06-18 11:04:00	2020-06-18	2020	6	18	11	4	M1	23.8	heat_wave
1504	2020-06-18 11:14:00	2020-06-18	2020	6	18	11	14	M1	23.8	heat_wave
1505	2020-06-18 11:24:00	2020-06-18	2020	6	18	11	24	M1	23.8	heat_wave
1506	2020-06-18 11:34:00	2020-06-18	2020	6	18	11	34	M1	23.8	heat_wave
1507	2020-06-18 11:44:00	2020-06-18	2020	6	18	11	44	M1	23.8	heat_wave
1508	2020-06-18 11:54:00	2020-06-18	2020	6	18	11	54	M1	23.7	heat_wave
1509	2020-06-18 12:04:00	2020-06-18	2020	6	18	12	4	M1	23.7	heat_wave
1510	2020-06-18 12:14:00	2020-06-18	2020	6	18	12	14	M1	23.6	heat_wave
1511	2020-06-18 12:24:00	2020-06-18	2020	6	18	12	24	M1	23.7	heat_wave
1512	2020-06-18 12:34:00	2020-06-18	2020	6	18	12	34	M1	23.7	heat_wave
1513	2020-06-18 12:44:00	2020-06-18	2020	6	18	12	44	M1	23.7	heat_wave
1514	2020-06-18 12:54:00	2020-06-18	2020	6	18	12	54	M1	23.6	heat_wave
1515	2020-06-18 13:04:00	2020-06-18	2020	6	18	13	4	M1	23.7	heat_wave
1516	2020-06-18 13:14:00	2020-06-18	2020	6	18	13	14	M1	23.7	heat_wave
1517	2020-06-18 13:24:00	2020-06-18	2020	6	18	13	24	M1	23.6	heat_wave
1518	2020-06-18 13:34:00	2020-06-18	2020	6	18	13	34	M1	23.6	heat_wave
1519	2020-06-18 13:44:00	2020-06-18	2020	6	18	13	44	M1	23.6	heat_wave
1520	2020-06-18 13:54:00	2020-06-18	2020	6	18	13	54	M1	23.6	heat_wave
1521	2020-06-18 14:04:00	2020-06-18	2020	6	18	14	4	M1	23.6	heat_wave
1522	2020-06-18 14:14:00	2020-06-18	2020	6	18	14	14	M1	23.6	heat_wave
1523	2020-06-18 14:24:00	2020-06-18	2020	6	18	14	24	M1	23.6	heat_wave
1524	2020-06-18 14:35:00	2020-06-18	2020	6	18	14	35	M1	23.6	heat_wave
1525	2020-06-18 14:45:00	2020-06-18	2020	6	18	14	45	M1	23.6	heat_wave
1526	2020-06-18 14:54:00	2020-06-18	2020	6	18	14	54	M1	23.8	heat_wave
1527	2020-06-18 15:04:00	2020-06-18	2020	6	18	15	4	M1	23.7	heat_wave
1528	2020-06-18 15:14:00	2020-06-18	2020	6	18	15	14	M1	23.9	heat_wave
1529	2020-06-18 15:24:00	2020-06-18	2020	6	18	15	24	M1	23.8	heat_wave
1530	2020-06-18 15:34:00	2020-06-18	2020	6	18	15	34	M1	23.8	heat_wave
1531	2020-06-18 15:44:00	2020-06-18	2020	6	18	15	44	M1	23.8	heat_wave
1532	2020-06-18 15:54:00	2020-06-18	2020	6	18	15	54	M1	23.9	heat_wave
1533	2020-06-18 16:04:00	2020-06-18	2020	6	18	16	4	M1	23.9	heat_wave
1534	2020-06-18 16:14:00	2020-06-18	2020	6	18	16	14	M1	23.8	heat_wave
1535	2020-06-18 16:24:00	2020-06-18	2020	6	18	16	24	M1	23.9	heat_wave
1536	2020-06-18 16:34:00	2020-06-18	2020	6	18	16	34	M1	23.8	heat_wave
1537	2020-06-18 16:44:00	2020-06-18	2020	6	18	16	44	M1	23.8	heat_wave
1538	2020-06-18 16:54:00	2020-06-18	2020	6	18	16	54	M1	23.8	heat_wave
1539	2020-06-18 17:04:00	2020-06-18	2020	6	18	17	4	M1	23.8	heat_wave
1540	2020-06-18 17:14:00	2020-06-18	2020	6	18	17	14	M1	23.8	heat_wave
1541	2020-06-18 17:24:00	2020-06-18	2020	6	18	17	24	M1	23.8	heat_wave
1542	2020-06-18 17:34:00	2020-06-18	2020	6	18	17	34	M1	23.8	heat_wave
1543	2020-06-18 17:44:00	2020-06-18	2020	6	18	17	44	M1	23.8	heat_wave
1544	2020-06-18 17:54:00	2020-06-18	2020	6	18	17	54	M1	23.8	heat_wave
1545	2020-06-18 18:04:00	2020-06-18	2020	6	18	18	4	M1	23.8	heat_wave
1546	2020-06-18 18:14:00	2020-06-18	2020	6	18	18	14	M1	23.7	heat_wave
1547	2020-06-18 18:24:00	2020-06-18	2020	6	18	18	24	M1	23.8	heat_wave
1548	2020-06-18 18:34:00	2020-06-18	2020	6	18	18	34	M1	23.8	heat_wave
1549	2020-06-18 18:44:00	2020-06-18	2020	6	18	18	44	M1	23.8	heat_wave
1550	2020-06-18 18:54:00	2020-06-18	2020	6	18	18	54	M1	23.8	heat_wave
1551	2020-06-18 19:04:00	2020-06-18	2020	6	18	19	4	M1	23.7	heat_wave
1552	2020-06-18 19:14:00	2020-06-18	2020	6	18	19	14	M1	23.7	heat_wave
1553	2020-06-18 19:24:00	2020-06-18	2020	6	18	19	24	M1	23.7	heat_wave
1554	2020-06-18 19:34:00	2020-06-18	2020	6	18	19	34	M1	23.7	heat_wave
1555	2020-06-18 19:44:00	2020-06-18	2020	6	18	19	44	M1	23.7	heat_wave
1556	2020-06-18 19:54:00	2020-06-18	2020	6	18	19	54	M1	23.7	heat_wave
1557	2020-06-18 20:04:00	2020-06-18	2020	6	18	20	4	M1	23.6	heat_wave
1558	2020-06-18 20:14:00	2020-06-18	2020	6	18	20	14	M1	23.7	heat_wave
1559	2020-06-18 20:24:00	2020-06-18	2020	6	18	20	24	M1	23.7	heat_wave
1560	2020-06-18 20:34:00	2020-06-18	2020	6	18	20	34	M1	23.6	heat_wave
1561	2020-06-18 20:44:00	2020-06-18	2020	6	18	20	44	M1	23.6	heat_wave
1562	2020-06-18 20:54:00	2020-06-18	2020	6	18	20	54	M1	23.6	heat_wave
1563	2020-06-18 21:04:00	2020-06-18	2020	6	18	21	4	M1	23.6	heat_wave
1564	2020-06-18 21:14:00	2020-06-18	2020	6	18	21	14	M1	23.6	heat_wave
1565	2020-06-18 21:24:00	2020-06-18	2020	6	18	21	24	M1	23.6	heat_wave
1566	2020-06-18 21:34:00	2020-06-18	2020	6	18	21	34	M1	23.6	heat_wave
1567	2020-06-18 21:44:00	2020-06-18	2020	6	18	21	44	M1	23.6	heat_wave
1568	2020-06-18 21:55:00	2020-06-18	2020	6	18	21	55	M1	23.6	heat_wave
1569	2020-06-18 22:04:00	2020-06-18	2020	6	18	22	4	M1	23.6	heat_wave
1570	2020-06-18 22:14:00	2020-06-18	2020	6	18	22	14	M1	23.5	heat_wave
1571	2020-06-18 22:24:00	2020-06-18	2020	6	18	22	24	M1	23.6	heat_wave
1572	2020-06-18 22:34:00	2020-06-18	2020	6	18	22	34	M1	23.5	heat_wave
1573	2020-06-18 22:44:00	2020-06-18	2020	6	18	22	44	M1	23.4	heat_wave
1574	2020-06-18 22:54:00	2020-06-18	2020	6	18	22	54	M1	23.5	heat_wave
1575	2020-06-18 23:04:00	2020-06-18	2020	6	18	23	4	M1	23.5	heat_wave
1576	2020-06-18 23:14:00	2020-06-18	2020	6	18	23	14	M1	23.4	heat_wave
1577	2020-06-18 23:25:00	2020-06-18	2020	6	18	23	25	M1	23.4	heat_wave
1578	2020-06-18 23:34:00	2020-06-18	2020	6	18	23	34	M1	23.4	heat_wave
1579	2020-06-18 23:44:00	2020-06-18	2020	6	18	23	44	M1	23.4	heat_wave
1580	2020-06-18 23:54:00	2020-06-18	2020	6	18	23	54	M1	23.4	heat_wave
1581	2020-06-19 00:04:00	2020-06-19	2020	6	19	0	4	M1	23.4	heat_wave
1582	2020-06-19 00:14:00	2020-06-19	2020	6	19	0	14	M1	23.3	heat_wave
1583	2020-06-19 00:24:00	2020-06-19	2020	6	19	0	24	M1	23.3	heat_wave
1584	2020-06-19 00:34:00	2020-06-19	2020	6	19	0	34	M1	23.4	heat_wave
1585	2020-06-19 00:44:00	2020-06-19	2020	6	19	0	44	M1	23.3	heat_wave
1586	2020-06-19 00:54:00	2020-06-19	2020	6	19	0	54	M1	23.3	heat_wave
1587	2020-06-19 01:05:00	2020-06-19	2020	6	19	1	5	M1	23.2	heat_wave
1588	2020-06-19 01:14:00	2020-06-19	2020	6	19	1	14	M1	23.2	heat_wave
1589	2020-06-19 01:24:00	2020-06-19	2020	6	19	1	24	M1	23.2	heat_wave
1590	2020-06-19 01:34:00	2020-06-19	2020	6	19	1	34	M1	23.2	heat_wave
1591	2020-06-19 01:44:00	2020-06-19	2020	6	19	1	44	M1	23.1	heat_wave
1592	2020-06-19 01:54:00	2020-06-19	2020	6	19	1	54	M1	23.2	heat_wave
1593	2020-06-19 02:04:00	2020-06-19	2020	6	19	2	4	M1	23.2	heat_wave
1594	2020-06-19 02:14:00	2020-06-19	2020	6	19	2	14	M1	23.1	heat_wave
1595	2020-06-19 02:24:00	2020-06-19	2020	6	19	2	24	M1	23.1	heat_wave
1596	2020-06-19 02:34:00	2020-06-19	2020	6	19	2	34	M1	23.1	heat_wave
1597	2020-06-19 02:44:00	2020-06-19	2020	6	19	2	44	M1	23.1	heat_wave
1598	2020-06-19 02:54:00	2020-06-19	2020	6	19	2	54	M1	23.1	heat_wave
1599	2020-06-19 03:04:00	2020-06-19	2020	6	19	3	4	M1	23.1	heat_wave
1600	2020-06-19 03:14:00	2020-06-19	2020	6	19	3	14	M1	23.1	heat_wave
1601	2020-06-19 03:24:00	2020-06-19	2020	6	19	3	24	M1	23	heat_wave
1602	2020-06-19 03:34:00	2020-06-19	2020	6	19	3	34	M1	23	heat_wave
1603	2020-06-19 03:44:00	2020-06-19	2020	6	19	3	44	M1	23	heat_wave
1604	2020-06-19 03:54:00	2020-06-19	2020	6	19	3	54	M1	22.9	heat_wave
1605	2020-06-19 04:04:00	2020-06-19	2020	6	19	4	4	M1	22.9	heat_wave
1606	2020-06-19 04:14:00	2020-06-19	2020	6	19	4	14	M1	22.9	heat_wave
1607	2020-06-19 04:24:00	2020-06-19	2020	6	19	4	24	M1	22.9	heat_wave
1608	2020-06-19 04:34:00	2020-06-19	2020	6	19	4	34	M1	22.9	heat_wave
1609	2020-06-19 04:44:00	2020-06-19	2020	6	19	4	44	M1	22.8	heat_wave
1610	2020-06-19 04:54:00	2020-06-19	2020	6	19	4	54	M1	22.8	heat_wave
1611	2020-06-19 05:04:00	2020-06-19	2020	6	19	5	4	M1	22.8	heat_wave
1612	2020-06-19 05:14:00	2020-06-19	2020	6	19	5	14	M1	22.7	heat_wave
1613	2020-06-19 05:24:00	2020-06-19	2020	6	19	5	24	M1	22.8	heat_wave
1614	2020-06-19 05:34:00	2020-06-19	2020	6	19	5	34	M1	22.8	heat_wave
1615	2020-06-19 05:44:00	2020-06-19	2020	6	19	5	44	M1	22.7	heat_wave
1616	2020-06-19 05:54:00	2020-06-19	2020	6	19	5	54	M1	22.7	heat_wave
1617	2020-06-19 06:04:00	2020-06-19	2020	6	19	6	4	M1	22.8	heat_wave
1618	2020-06-19 06:14:00	2020-06-19	2020	6	19	6	14	M1	22.7	heat_wave
1619	2020-06-19 06:24:00	2020-06-19	2020	6	19	6	24	M1	22.6	heat_wave
1620	2020-06-19 06:35:00	2020-06-19	2020	6	19	6	35	M1	22.7	heat_wave
1621	2020-06-19 06:44:00	2020-06-19	2020	6	19	6	44	M1	22.7	heat_wave
1622	2020-06-19 06:54:00	2020-06-19	2020	6	19	6	54	M1	22.7	heat_wave
1623	2020-06-19 07:04:00	2020-06-19	2020	6	19	7	4	M1	22.6	heat_wave
1624	2020-06-19 07:14:00	2020-06-19	2020	6	19	7	14	M1	22.6	heat_wave
1625	2020-06-19 07:24:00	2020-06-19	2020	6	19	7	24	M1	22.7	heat_wave
1626	2020-06-19 07:34:00	2020-06-19	2020	6	19	7	34	M1	22.6	heat_wave
1627	2020-06-19 07:44:00	2020-06-19	2020	6	19	7	44	M1	22.6	heat_wave
1628	2020-06-19 07:55:00	2020-06-19	2020	6	19	7	55	M1	22.7	heat_wave
1629	2020-06-19 08:05:00	2020-06-19	2020	6	19	8	5	M1	22.7	heat_wave
1630	2020-06-19 08:14:00	2020-06-19	2020	6	19	8	14	M1	22.6	heat_wave
1631	2020-06-19 08:24:00	2020-06-19	2020	6	19	8	24	M1	22.7	heat_wave
1632	2020-06-19 08:34:00	2020-06-19	2020	6	19	8	34	M1	22.7	heat_wave
1633	2020-06-19 08:44:00	2020-06-19	2020	6	19	8	44	M1	22.7	heat_wave
1634	2020-06-19 08:54:00	2020-06-19	2020	6	19	8	54	M1	22.7	heat_wave
1635	2020-06-19 09:04:00	2020-06-19	2020	6	19	9	4	M1	22.7	heat_wave
1636	2020-06-19 09:14:00	2020-06-19	2020	6	19	9	14	M1	22.8	heat_wave
1637	2020-06-19 09:24:00	2020-06-19	2020	6	19	9	24	M1	22.8	heat_wave
1638	2020-06-19 09:34:00	2020-06-19	2020	6	19	9	34	M1	22.8	heat_wave
1639	2020-06-19 09:45:00	2020-06-19	2020	6	19	9	45	M1	22.8	heat_wave
1640	2020-06-19 09:54:00	2020-06-19	2020	6	19	9	54	M1	22.8	heat_wave
1641	2020-06-19 10:04:00	2020-06-19	2020	6	19	10	4	M1	22.8	heat_wave
1642	2020-06-19 10:14:00	2020-06-19	2020	6	19	10	14	M1	22.8	heat_wave
1643	2020-06-19 10:24:00	2020-06-19	2020	6	19	10	24	M1	23	heat_wave
1644	2020-06-19 10:34:00	2020-06-19	2020	6	19	10	34	M1	22.9	heat_wave
1645	2020-06-19 10:44:00	2020-06-19	2020	6	19	10	44	M1	23	heat_wave
1646	2020-06-19 10:54:00	2020-06-19	2020	6	19	10	54	M1	23.1	heat_wave
1647	2020-06-19 11:04:00	2020-06-19	2020	6	19	11	4	M1	23.1	heat_wave
1648	2020-06-19 11:14:00	2020-06-19	2020	6	19	11	14	M1	23.2	heat_wave
1649	2020-06-19 11:24:00	2020-06-19	2020	6	19	11	24	M1	23.2	heat_wave
1650	2020-06-19 11:34:00	2020-06-19	2020	6	19	11	34	M1	23.1	heat_wave
1651	2020-06-19 11:44:00	2020-06-19	2020	6	19	11	44	M1	23.2	heat_wave
1652	2020-06-19 11:54:00	2020-06-19	2020	6	19	11	54	M1	23.3	heat_wave
1653	2020-06-19 12:04:00	2020-06-19	2020	6	19	12	4	M1	23.2	heat_wave
1654	2020-06-19 12:14:00	2020-06-19	2020	6	19	12	14	M1	23.2	heat_wave
1655	2020-06-19 12:24:00	2020-06-19	2020	6	19	12	24	M1	23.2	heat_wave
1656	2020-06-19 12:34:00	2020-06-19	2020	6	19	12	34	M1	23.3	heat_wave
1657	2020-06-19 12:44:00	2020-06-19	2020	6	19	12	44	M1	23.3	heat_wave
1658	2020-06-19 12:54:00	2020-06-19	2020	6	19	12	54	M1	23.5	heat_wave
1659	2020-06-19 13:04:00	2020-06-19	2020	6	19	13	4	M1	23.3	heat_wave
1660	2020-06-19 13:14:00	2020-06-19	2020	6	19	13	14	M1	23.5	heat_wave
1661	2020-06-19 13:24:00	2020-06-19	2020	6	19	13	24	M1	23.5	heat_wave
1662	2020-06-19 13:34:00	2020-06-19	2020	6	19	13	34	M1	23.5	heat_wave
1663	2020-06-19 13:44:00	2020-06-19	2020	6	19	13	44	M1	23.5	heat_wave
1664	2020-06-19 13:55:00	2020-06-19	2020	6	19	13	55	M1	23.5	heat_wave
1665	2020-06-19 14:05:00	2020-06-19	2020	6	19	14	5	M1	23.5	heat_wave
1666	2020-06-19 14:14:00	2020-06-19	2020	6	19	14	14	M1	23.5	heat_wave
1667	2020-06-19 14:24:00	2020-06-19	2020	6	19	14	24	M1	23.5	heat_wave
1668	2020-06-19 14:34:00	2020-06-19	2020	6	19	14	34	M1	23.5	heat_wave
1669	2020-06-19 14:44:00	2020-06-19	2020	6	19	14	44	M1	23.4	heat_wave
1670	2020-06-19 14:54:00	2020-06-19	2020	6	19	14	54	M1	23.4	heat_wave
1671	2020-06-19 15:04:00	2020-06-19	2020	6	19	15	4	M1	23.4	heat_wave
1672	2020-06-19 15:14:00	2020-06-19	2020	6	19	15	14	M1	23.4	heat_wave
1673	2020-06-19 15:24:00	2020-06-19	2020	6	19	15	24	M1	23.4	heat_wave
1674	2020-06-19 15:34:00	2020-06-19	2020	6	19	15	34	M1	23.4	heat_wave
1675	2020-06-19 15:44:00	2020-06-19	2020	6	19	15	44	M1	23.4	heat_wave
1676	2020-06-19 15:54:00	2020-06-19	2020	6	19	15	54	M1	23.4	heat_wave
1677	2020-06-19 16:04:00	2020-06-19	2020	6	19	16	4	M1	23.4	heat_wave
1678	2020-06-19 16:15:00	2020-06-19	2020	6	19	16	15	M1	23.4	heat_wave
1679	2020-06-19 16:24:00	2020-06-19	2020	6	19	16	24	M1	23.4	heat_wave
1680	2020-06-19 16:35:00	2020-06-19	2020	6	19	16	35	M1	23.4	heat_wave
1681	2020-06-19 16:44:00	2020-06-19	2020	6	19	16	44	M1	23.4	heat_wave
1682	2020-06-19 16:54:00	2020-06-19	2020	6	19	16	54	M1	23.4	heat_wave
1683	2020-06-19 17:04:00	2020-06-19	2020	6	19	17	4	M1	23.4	heat_wave
1684	2020-06-19 17:14:00	2020-06-19	2020	6	19	17	14	M1	23.3	heat_wave
1685	2020-06-19 17:24:00	2020-06-19	2020	6	19	17	24	M1	23.4	heat_wave
1686	2020-06-19 17:34:00	2020-06-19	2020	6	19	17	34	M1	23.4	heat_wave
1687	2020-06-19 17:44:00	2020-06-19	2020	6	19	17	44	M1	23.3	heat_wave
1688	2020-06-19 17:54:00	2020-06-19	2020	6	19	17	54	M1	23.3	heat_wave
1689	2020-06-19 18:04:00	2020-06-19	2020	6	19	18	4	M1	23.4	heat_wave
1690	2020-06-19 18:14:00	2020-06-19	2020	6	19	18	14	M1	23.3	heat_wave
1691	2020-06-19 18:24:00	2020-06-19	2020	6	19	18	24	M1	23.4	heat_wave
1692	2020-06-19 18:34:00	2020-06-19	2020	6	19	18	34	M1	23.3	heat_wave
1693	2020-06-19 18:44:00	2020-06-19	2020	6	19	18	44	M1	23.4	heat_wave
1694	2020-06-19 18:54:00	2020-06-19	2020	6	19	18	54	M1	23.3	heat_wave
1695	2020-06-19 19:04:00	2020-06-19	2020	6	19	19	4	M1	23.4	heat_wave
1696	2020-06-19 19:14:00	2020-06-19	2020	6	19	19	14	M1	23.3	heat_wave
1697	2020-06-19 19:24:00	2020-06-19	2020	6	19	19	24	M1	23.3	heat_wave
1698	2020-06-19 19:34:00	2020-06-19	2020	6	19	19	34	M1	23.3	heat_wave
1699	2020-06-19 19:44:00	2020-06-19	2020	6	19	19	44	M1	23.3	heat_wave
1700	2020-06-19 19:54:00	2020-06-19	2020	6	19	19	54	M1	23.2	heat_wave
1701	2020-06-19 20:04:00	2020-06-19	2020	6	19	20	4	M1	23.2	heat_wave
1702	2020-06-19 20:14:00	2020-06-19	2020	6	19	20	14	M1	23.2	heat_wave
1703	2020-06-19 20:24:00	2020-06-19	2020	6	19	20	24	M1	23.2	heat_wave
1704	2020-06-19 20:34:00	2020-06-19	2020	6	19	20	34	M1	23.2	heat_wave
1705	2020-06-19 20:44:00	2020-06-19	2020	6	19	20	44	M1	23.2	heat_wave
1706	2020-06-19 20:54:00	2020-06-19	2020	6	19	20	54	M1	23.2	heat_wave
1707	2020-06-19 21:04:00	2020-06-19	2020	6	19	21	4	M1	23.2	heat_wave
1708	2020-06-19 21:14:00	2020-06-19	2020	6	19	21	14	M1	23.2	heat_wave
1709	2020-06-19 21:24:00	2020-06-19	2020	6	19	21	24	M1	23.2	heat_wave
1710	2020-06-19 21:34:00	2020-06-19	2020	6	19	21	34	M1	23.2	heat_wave
1711	2020-06-19 21:44:00	2020-06-19	2020	6	19	21	44	M1	23.2	heat_wave
1712	2020-06-19 21:54:00	2020-06-19	2020	6	19	21	54	M1	23.1	heat_wave
1713	2020-06-19 22:04:00	2020-06-19	2020	6	19	22	4	M1	23.1	heat_wave
1714	2020-06-19 22:14:00	2020-06-19	2020	6	19	22	14	M1	23.1	heat_wave
1715	2020-06-19 22:24:00	2020-06-19	2020	6	19	22	24	M1	23.1	heat_wave
1716	2020-06-19 22:34:00	2020-06-19	2020	6	19	22	34	M1	23	heat_wave
1717	2020-06-19 22:44:00	2020-06-19	2020	6	19	22	44	M1	23.1	heat_wave
1718	2020-06-19 22:54:00	2020-06-19	2020	6	19	22	54	M1	23	heat_wave
1719	2020-06-19 23:04:00	2020-06-19	2020	6	19	23	4	M1	23	heat_wave
1720	2020-06-19 23:14:00	2020-06-19	2020	6	19	23	14	M1	23	heat_wave
1721	2020-06-19 23:25:00	2020-06-19	2020	6	19	23	25	M1	23	heat_wave
1722	2020-06-19 23:34:00	2020-06-19	2020	6	19	23	34	M1	23	heat_wave
1723	2020-06-19 23:44:00	2020-06-19	2020	6	19	23	44	M1	22.9	heat_wave
1724	2020-06-19 23:54:00	2020-06-19	2020	6	19	23	54	M1	22.9	heat_wave
1725	2020-06-20 00:04:00	2020-06-20	2020	6	20	0	4	M1	22.9	heat_wave
1726	2020-06-20 00:14:00	2020-06-20	2020	6	20	0	14	M1	22.9	heat_wave
1727	2020-06-20 00:24:00	2020-06-20	2020	6	20	0	24	M1	22.9	heat_wave
1728	2020-06-20 00:34:00	2020-06-20	2020	6	20	0	34	M1	22.8	heat_wave
1729	2020-06-20 00:44:00	2020-06-20	2020	6	20	0	44	M1	22.9	heat_wave
1730	2020-06-20 00:54:00	2020-06-20	2020	6	20	0	54	M1	22.8	heat_wave
1731	2020-06-20 01:04:00	2020-06-20	2020	6	20	1	4	M1	22.8	heat_wave
1732	2020-06-20 01:14:00	2020-06-20	2020	6	20	1	14	M1	22.8	heat_wave
1733	2020-06-20 01:24:00	2020-06-20	2020	6	20	1	24	M1	22.7	heat_wave
1734	2020-06-20 01:34:00	2020-06-20	2020	6	20	1	34	M1	22.8	heat_wave
1735	2020-06-20 01:44:00	2020-06-20	2020	6	20	1	44	M1	22.7	heat_wave
1736	2020-06-20 01:54:00	2020-06-20	2020	6	20	1	54	M1	22.8	heat_wave
1737	2020-06-20 02:04:00	2020-06-20	2020	6	20	2	4	M1	22.7	heat_wave
1738	2020-06-20 02:14:00	2020-06-20	2020	6	20	2	14	M1	22.7	heat_wave
1739	2020-06-20 02:24:00	2020-06-20	2020	6	20	2	24	M1	22.7	heat_wave
1740	2020-06-20 02:34:00	2020-06-20	2020	6	20	2	34	M1	22.7	heat_wave
1741	2020-06-20 02:45:00	2020-06-20	2020	6	20	2	45	M1	22.6	heat_wave
1742	2020-06-20 02:54:00	2020-06-20	2020	6	20	2	54	M1	22.7	heat_wave
1743	2020-06-20 03:04:00	2020-06-20	2020	6	20	3	4	M1	22.7	heat_wave
1744	2020-06-20 03:14:00	2020-06-20	2020	6	20	3	14	M1	22.6	heat_wave
1745	2020-06-20 03:24:00	2020-06-20	2020	6	20	3	24	M1	22.7	heat_wave
1746	2020-06-20 03:34:00	2020-06-20	2020	6	20	3	34	M1	22.6	heat_wave
1747	2020-06-20 03:44:00	2020-06-20	2020	6	20	3	44	M1	22.6	heat_wave
1748	2020-06-20 03:54:00	2020-06-20	2020	6	20	3	54	M1	22.6	heat_wave
1749	2020-06-20 04:04:00	2020-06-20	2020	6	20	4	4	M1	22.5	heat_wave
1750	2020-06-20 04:15:00	2020-06-20	2020	6	20	4	15	M1	22.6	heat_wave
1751	2020-06-20 04:24:00	2020-06-20	2020	6	20	4	24	M1	22.5	heat_wave
1752	2020-06-20 04:34:00	2020-06-20	2020	6	20	4	34	M1	22.5	heat_wave
1753	2020-06-20 04:44:00	2020-06-20	2020	6	20	4	44	M1	22.5	heat_wave
1754	2020-06-20 04:54:00	2020-06-20	2020	6	20	4	54	M1	22.5	heat_wave
1755	2020-06-20 05:05:00	2020-06-20	2020	6	20	5	5	M1	22.5	heat_wave
1756	2020-06-20 05:14:00	2020-06-20	2020	6	20	5	14	M1	22.5	heat_wave
1757	2020-06-20 05:24:00	2020-06-20	2020	6	20	5	24	M1	22.4	heat_wave
1758	2020-06-20 05:34:00	2020-06-20	2020	6	20	5	34	M1	22.4	heat_wave
1759	2020-06-20 05:44:00	2020-06-20	2020	6	20	5	44	M1	22.4	heat_wave
1760	2020-06-20 05:54:00	2020-06-20	2020	6	20	5	54	M1	22.4	heat_wave
1761	2020-06-20 06:04:00	2020-06-20	2020	6	20	6	4	M1	22.4	heat_wave
1762	2020-06-20 06:14:00	2020-06-20	2020	6	20	6	14	M1	22.4	heat_wave
1763	2020-06-20 06:24:00	2020-06-20	2020	6	20	6	24	M1	22.4	heat_wave
1764	2020-06-20 06:34:00	2020-06-20	2020	6	20	6	34	M1	22.4	heat_wave
1765	2020-06-20 06:44:00	2020-06-20	2020	6	20	6	44	M1	22.3	heat_wave
1766	2020-06-20 06:54:00	2020-06-20	2020	6	20	6	54	M1	22.3	heat_wave
1767	2020-06-20 07:04:00	2020-06-20	2020	6	20	7	4	M1	22.3	heat_wave
1768	2020-06-20 07:14:00	2020-06-20	2020	6	20	7	14	M1	22.3	heat_wave
1769	2020-06-20 07:24:00	2020-06-20	2020	6	20	7	24	M1	22.4	heat_wave
1770	2020-06-20 07:34:00	2020-06-20	2020	6	20	7	34	M1	22.3	heat_wave
1771	2020-06-20 07:44:00	2020-06-20	2020	6	20	7	44	M1	22.3	heat_wave
1772	2020-06-20 07:54:00	2020-06-20	2020	6	20	7	54	M1	22.2	heat_wave
1773	2020-06-20 08:04:00	2020-06-20	2020	6	20	8	4	M1	22.3	heat_wave
1774	2020-06-20 08:14:00	2020-06-20	2020	6	20	8	14	M1	22.3	heat_wave
1775	2020-06-20 08:24:00	2020-06-20	2020	6	20	8	24	M1	22.3	heat_wave
1776	2020-06-20 08:35:00	2020-06-20	2020	6	20	8	35	M1	22.3	heat_wave
1777	2020-06-20 08:45:00	2020-06-20	2020	6	20	8	45	M1	22.3	heat_wave
1778	2020-06-20 08:54:00	2020-06-20	2020	6	20	8	54	M1	22.3	heat_wave
1779	2020-06-20 09:04:00	2020-06-20	2020	6	20	9	4	M1	22.3	heat_wave
1780	2020-06-20 09:14:00	2020-06-20	2020	6	20	9	14	M1	22.3	heat_wave
1781	2020-06-20 09:24:00	2020-06-20	2020	6	20	9	24	M1	22.4	heat_wave
1782	2020-06-20 09:34:00	2020-06-20	2020	6	20	9	34	M1	22.4	heat_wave
1783	2020-06-20 09:44:00	2020-06-20	2020	6	20	9	44	M1	22.3	heat_wave
1784	2020-06-20 09:54:00	2020-06-20	2020	6	20	9	54	M1	22.3	heat_wave
1785	2020-06-20 10:04:00	2020-06-20	2020	6	20	10	4	M1	22.2	heat_wave
1786	2020-06-20 10:14:00	2020-06-20	2020	6	20	10	14	M1	22.3	heat_wave
1787	2020-06-20 10:24:00	2020-06-20	2020	6	20	10	24	M1	22.3	heat_wave
1788	2020-06-20 10:34:00	2020-06-20	2020	6	20	10	34	M1	22.4	heat_wave
1789	2020-06-20 10:44:00	2020-06-20	2020	6	20	10	44	M1	22.3	heat_wave
1790	2020-06-20 10:54:00	2020-06-20	2020	6	20	10	54	M1	22.3	heat_wave
1791	2020-06-20 11:04:00	2020-06-20	2020	6	20	11	4	M1	22.3	heat_wave
1792	2020-06-20 11:14:00	2020-06-20	2020	6	20	11	14	M1	22.2	heat_wave
1793	2020-06-20 11:24:00	2020-06-20	2020	6	20	11	24	M1	22.3	heat_wave
1794	2020-06-20 11:34:00	2020-06-20	2020	6	20	11	34	M1	22.2	heat_wave
1795	2020-06-20 11:44:00	2020-06-20	2020	6	20	11	44	M1	22.3	heat_wave
1796	2020-06-20 11:54:00	2020-06-20	2020	6	20	11	54	M1	22.2	heat_wave
1797	2020-06-20 12:04:00	2020-06-20	2020	6	20	12	4	M1	22.2	heat_wave
1798	2020-06-20 12:14:00	2020-06-20	2020	6	20	12	14	M1	22.3	heat_wave
1799	2020-06-20 12:24:00	2020-06-20	2020	6	20	12	24	M1	22.3	heat_wave
1800	2020-06-20 12:34:00	2020-06-20	2020	6	20	12	34	M1	22.3	heat_wave
1801	2020-06-20 12:44:00	2020-06-20	2020	6	20	12	44	M1	22.2	heat_wave
1802	2020-06-20 12:54:00	2020-06-20	2020	6	20	12	54	M1	22.3	heat_wave
1803	2020-06-20 13:04:00	2020-06-20	2020	6	20	13	4	M1	22.2	heat_wave
1804	2020-06-20 13:14:00	2020-06-20	2020	6	20	13	14	M1	22.3	heat_wave
1805	2020-06-20 13:24:00	2020-06-20	2020	6	20	13	24	M1	22.2	heat_wave
1806	2020-06-20 13:34:00	2020-06-20	2020	6	20	13	34	M1	22.2	heat_wave
1807	2020-06-20 13:44:00	2020-06-20	2020	6	20	13	44	M1	22.2	heat_wave
1808	2020-06-20 13:54:00	2020-06-20	2020	6	20	13	54	M1	22.2	heat_wave
1809	2020-06-20 14:04:00	2020-06-20	2020	6	20	14	4	M1	22.2	heat_wave
1810	2020-06-20 14:14:00	2020-06-20	2020	6	20	14	14	M1	22.1	heat_wave
1811	2020-06-20 14:24:00	2020-06-20	2020	6	20	14	24	M1	22.2	heat_wave
1812	2020-06-20 14:34:00	2020-06-20	2020	6	20	14	34	M1	22.2	heat_wave
1813	2020-06-20 14:44:00	2020-06-20	2020	6	20	14	44	M1	22.2	heat_wave
1814	2020-06-20 14:54:00	2020-06-20	2020	6	20	14	54	M1	22.1	heat_wave
1815	2020-06-20 15:04:00	2020-06-20	2020	6	20	15	4	M1	22.1	heat_wave
1816	2020-06-20 15:14:00	2020-06-20	2020	6	20	15	14	M1	22.1	heat_wave
1817	2020-06-20 15:24:00	2020-06-20	2020	6	20	15	24	M1	22.1	heat_wave
1818	2020-06-20 15:34:00	2020-06-20	2020	6	20	15	34	M1	22.1	heat_wave
1819	2020-06-20 15:44:00	2020-06-20	2020	6	20	15	44	M1	22.1	heat_wave
1820	2020-06-20 15:55:00	2020-06-20	2020	6	20	15	55	M1	22.1	heat_wave
1821	2020-06-20 16:04:00	2020-06-20	2020	6	20	16	4	M1	22	heat_wave
1822	2020-06-20 16:14:00	2020-06-20	2020	6	20	16	14	M1	22	heat_wave
1823	2020-06-20 16:24:00	2020-06-20	2020	6	20	16	24	M1	22	heat_wave
1824	2020-06-20 16:34:00	2020-06-20	2020	6	20	16	34	M1	22	heat_wave
1825	2020-06-20 16:44:00	2020-06-20	2020	6	20	16	44	M1	22	heat_wave
1826	2020-06-20 16:54:00	2020-06-20	2020	6	20	16	54	M1	22	heat_wave
1827	2020-06-20 17:04:00	2020-06-20	2020	6	20	17	4	M1	22	heat_wave
1828	2020-06-20 17:14:00	2020-06-20	2020	6	20	17	14	M1	21.9	heat_wave
1829	2020-06-20 17:24:00	2020-06-20	2020	6	20	17	24	M1	21.9	heat_wave
1830	2020-06-20 17:34:00	2020-06-20	2020	6	20	17	34	M1	21.9	heat_wave
1831	2020-06-20 17:44:00	2020-06-20	2020	6	20	17	44	M1	21.9	heat_wave
1832	2020-06-20 17:54:00	2020-06-20	2020	6	20	17	54	M1	21.9	heat_wave
1833	2020-06-20 18:04:00	2020-06-20	2020	6	20	18	4	M1	21.9	heat_wave
1834	2020-06-20 18:14:00	2020-06-20	2020	6	20	18	14	M1	21.9	heat_wave
1835	2020-06-20 18:25:00	2020-06-20	2020	6	20	18	25	M1	21.8	heat_wave
1836	2020-06-20 18:34:00	2020-06-20	2020	6	20	18	34	M1	21.8	heat_wave
1837	2020-06-20 18:44:00	2020-06-20	2020	6	20	18	44	M1	21.8	heat_wave
1838	2020-06-20 18:54:00	2020-06-20	2020	6	20	18	54	M1	21.8	heat_wave
1839	2020-06-20 19:04:00	2020-06-20	2020	6	20	19	4	M1	21.8	heat_wave
1840	2020-06-20 19:14:00	2020-06-20	2020	6	20	19	14	M1	21.8	heat_wave
1841	2020-06-20 19:24:00	2020-06-20	2020	6	20	19	24	M1	21.8	heat_wave
1842	2020-06-20 19:34:00	2020-06-20	2020	6	20	19	34	M1	21.7	heat_wave
1843	2020-06-20 19:44:00	2020-06-20	2020	6	20	19	44	M1	21.7	heat_wave
1844	2020-06-20 19:54:00	2020-06-20	2020	6	20	19	54	M1	21.7	heat_wave
1845	2020-06-20 20:04:00	2020-06-20	2020	6	20	20	4	M1	21.6	heat_wave
1846	2020-06-20 20:14:00	2020-06-20	2020	6	20	20	14	M1	21.6	heat_wave
1847	2020-06-20 20:24:00	2020-06-20	2020	6	20	20	24	M1	21.6	heat_wave
1848	2020-06-20 20:34:00	2020-06-20	2020	6	20	20	34	M1	21.7	heat_wave
1849	2020-06-20 20:44:00	2020-06-20	2020	6	20	20	44	M1	21.6	heat_wave
1850	2020-06-20 20:54:00	2020-06-20	2020	6	20	20	54	M1	21.6	heat_wave
1851	2020-06-20 21:04:00	2020-06-20	2020	6	20	21	4	M1	21.6	heat_wave
1852	2020-06-20 21:14:00	2020-06-20	2020	6	20	21	14	M1	21.6	heat_wave
1853	2020-06-20 21:24:00	2020-06-20	2020	6	20	21	24	M1	21.6	heat_wave
1854	2020-06-20 21:34:00	2020-06-20	2020	6	20	21	34	M1	21.5	heat_wave
1855	2020-06-20 21:44:00	2020-06-20	2020	6	20	21	44	M1	21.5	heat_wave
1856	2020-06-20 21:54:00	2020-06-20	2020	6	20	21	54	M1	21.5	heat_wave
1857	2020-06-20 22:04:00	2020-06-20	2020	6	20	22	4	M1	21.5	heat_wave
1858	2020-06-20 22:15:00	2020-06-20	2020	6	20	22	15	M1	21.5	heat_wave
1859	2020-06-20 22:24:00	2020-06-20	2020	6	20	22	24	M1	21.4	heat_wave
1860	2020-06-20 22:34:00	2020-06-20	2020	6	20	22	34	M1	21.4	heat_wave
1861	2020-06-20 22:44:00	2020-06-20	2020	6	20	22	44	M1	21.5	heat_wave
1862	2020-06-20 22:54:00	2020-06-20	2020	6	20	22	54	M1	21.4	heat_wave
1863	2020-06-20 23:04:00	2020-06-20	2020	6	20	23	4	M1	21.4	heat_wave
1864	2020-06-20 23:14:00	2020-06-20	2020	6	20	23	14	M1	21.4	heat_wave
1865	2020-06-20 23:24:00	2020-06-20	2020	6	20	23	24	M1	21.4	heat_wave
1866	2020-06-20 23:34:00	2020-06-20	2020	6	20	23	34	M1	21.3	heat_wave
1867	2020-06-20 23:44:00	2020-06-20	2020	6	20	23	44	M1	21.4	heat_wave
1868	2020-06-20 23:54:00	2020-06-20	2020	6	20	23	54	M1	21.3	heat_wave
1869	2020-06-21 00:04:00	2020-06-21	2020	6	21	0	4	M1	21.3	heat_wave
1870	2020-06-21 00:14:00	2020-06-21	2020	6	21	0	14	M1	21.2	heat_wave
1871	2020-06-21 00:24:00	2020-06-21	2020	6	21	0	24	M1	21.3	heat_wave
1872	2020-06-21 00:34:00	2020-06-21	2020	6	21	0	34	M1	21.3	heat_wave
1873	2020-06-21 00:44:00	2020-06-21	2020	6	21	0	44	M1	21.3	heat_wave
1874	2020-06-21 00:54:00	2020-06-21	2020	6	21	0	54	M1	21.2	heat_wave
1875	2020-06-21 01:05:00	2020-06-21	2020	6	21	1	5	M1	21.2	heat_wave
1876	2020-06-21 01:14:00	2020-06-21	2020	6	21	1	14	M1	21.2	heat_wave
1877	2020-06-21 01:24:00	2020-06-21	2020	6	21	1	24	M1	21.2	heat_wave
1878	2020-06-21 01:34:00	2020-06-21	2020	6	21	1	34	M1	21.2	heat_wave
1879	2020-06-21 01:44:00	2020-06-21	2020	6	21	1	44	M1	21.1	heat_wave
1880	2020-06-21 01:54:00	2020-06-21	2020	6	21	1	54	M1	21.1	heat_wave
1881	2020-06-21 02:04:00	2020-06-21	2020	6	21	2	4	M1	21.1	heat_wave
1882	2020-06-21 02:14:00	2020-06-21	2020	6	21	2	14	M1	21.1	heat_wave
1883	2020-06-21 02:24:00	2020-06-21	2020	6	21	2	24	M1	21.1	heat_wave
1884	2020-06-21 02:34:00	2020-06-21	2020	6	21	2	34	M1	21	heat_wave
1885	2020-06-21 02:44:00	2020-06-21	2020	6	21	2	44	M1	21	heat_wave
1886	2020-06-21 02:54:00	2020-06-21	2020	6	21	2	54	M1	21.1	heat_wave
1887	2020-06-21 03:04:00	2020-06-21	2020	6	21	3	4	M1	21.1	heat_wave
1888	2020-06-21 03:14:00	2020-06-21	2020	6	21	3	14	M1	21	heat_wave
1889	2020-06-21 03:24:00	2020-06-21	2020	6	21	3	24	M1	21	heat_wave
1890	2020-06-21 03:34:00	2020-06-21	2020	6	21	3	34	M1	21	heat_wave
1891	2020-06-21 03:44:00	2020-06-21	2020	6	21	3	44	M1	21	heat_wave
1892	2020-06-21 03:55:00	2020-06-21	2020	6	21	3	55	M1	21	heat_wave
1893	2020-06-21 04:04:00	2020-06-21	2020	6	21	4	4	M1	20.9	heat_wave
1894	2020-06-21 04:14:00	2020-06-21	2020	6	21	4	14	M1	20.9	heat_wave
1895	2020-06-21 04:24:00	2020-06-21	2020	6	21	4	24	M1	20.9	heat_wave
1896	2020-06-21 04:34:00	2020-06-21	2020	6	21	4	34	M1	20.9	heat_wave
1897	2020-06-21 04:44:00	2020-06-21	2020	6	21	4	44	M1	20.8	heat_wave
1898	2020-06-21 04:54:00	2020-06-21	2020	6	21	4	54	M1	20.8	heat_wave
1899	2020-06-21 05:04:00	2020-06-21	2020	6	21	5	4	M1	20.9	heat_wave
1900	2020-06-21 05:14:00	2020-06-21	2020	6	21	5	14	M1	20.8	heat_wave
1901	2020-06-21 05:24:00	2020-06-21	2020	6	21	5	24	M1	20.8	heat_wave
1902	2020-06-21 05:34:00	2020-06-21	2020	6	21	5	34	M1	20.8	heat_wave
1903	2020-06-21 05:44:00	2020-06-21	2020	6	21	5	44	M1	20.8	heat_wave
1904	2020-06-21 05:54:00	2020-06-21	2020	6	21	5	54	M1	20.8	heat_wave
1905	2020-06-21 06:04:00	2020-06-21	2020	6	21	6	4	M1	20.8	heat_wave
1906	2020-06-21 06:14:00	2020-06-21	2020	6	21	6	14	M1	20.8	heat_wave
1907	2020-06-21 06:24:00	2020-06-21	2020	6	21	6	24	M1	20.7	heat_wave
1908	2020-06-21 06:34:00	2020-06-21	2020	6	21	6	34	M1	20.8	heat_wave
1909	2020-06-21 06:44:00	2020-06-21	2020	6	21	6	44	M1	20.7	heat_wave
1910	2020-06-21 06:54:00	2020-06-21	2020	6	21	6	54	M1	20.8	heat_wave
1911	2020-06-21 07:04:00	2020-06-21	2020	6	21	7	4	M1	20.7	heat_wave
1912	2020-06-21 07:14:00	2020-06-21	2020	6	21	7	14	M1	20.6	heat_wave
1913	2020-06-21 07:24:00	2020-06-21	2020	6	21	7	24	M1	20.7	heat_wave
1914	2020-06-21 07:34:00	2020-06-21	2020	6	21	7	34	M1	20.7	heat_wave
1915	2020-06-21 07:44:00	2020-06-21	2020	6	21	7	44	M1	20.7	heat_wave
1916	2020-06-21 07:54:00	2020-06-21	2020	6	21	7	54	M1	20.7	heat_wave
1917	2020-06-21 08:04:00	2020-06-21	2020	6	21	8	4	M1	20.7	heat_wave
1918	2020-06-21 08:14:00	2020-06-21	2020	6	21	8	14	M1	20.7	heat_wave
1919	2020-06-21 08:24:00	2020-06-21	2020	6	21	8	24	M1	20.7	heat_wave
1920	2020-06-21 08:34:00	2020-06-21	2020	6	21	8	34	M1	20.7	heat_wave
1921	2020-06-21 08:44:00	2020-06-21	2020	6	21	8	44	M1	20.6	heat_wave
1922	2020-06-21 08:54:00	2020-06-21	2020	6	21	8	54	M1	20.6	heat_wave
1923	2020-06-21 09:04:00	2020-06-21	2020	6	21	9	4	M1	20.6	heat_wave
1924	2020-06-21 09:14:00	2020-06-21	2020	6	21	9	14	M1	20.6	heat_wave
1925	2020-06-21 09:24:00	2020-06-21	2020	6	21	9	24	M1	20.7	heat_wave
1926	2020-06-21 09:34:00	2020-06-21	2020	6	21	9	34	M1	20.7	heat_wave
1927	2020-06-21 09:44:00	2020-06-21	2020	6	21	9	44	M1	20.7	heat_wave
1928	2020-06-21 09:54:00	2020-06-21	2020	6	21	9	54	M1	20.7	heat_wave
1929	2020-06-21 10:05:00	2020-06-21	2020	6	21	10	5	M1	20.7	heat_wave
1930	2020-06-21 10:14:00	2020-06-21	2020	6	21	10	14	M1	20.7	heat_wave
1931	2020-06-21 10:24:00	2020-06-21	2020	6	21	10	24	M1	20.7	heat_wave
1932	2020-06-21 10:34:00	2020-06-21	2020	6	21	10	34	M1	20.9	heat_wave
1933	2020-06-21 10:44:00	2020-06-21	2020	6	21	10	44	M1	20.9	heat_wave
1934	2020-06-21 10:55:00	2020-06-21	2020	6	21	10	55	M1	20.8	heat_wave
1935	2020-06-21 11:04:00	2020-06-21	2020	6	21	11	4	M1	20.9	heat_wave
1936	2020-06-21 11:14:00	2020-06-21	2020	6	21	11	14	M1	20.9	heat_wave
1937	2020-06-21 11:24:00	2020-06-21	2020	6	21	11	24	M1	20.9	heat_wave
1938	2020-06-21 11:35:00	2020-06-21	2020	6	21	11	35	M1	21	heat_wave
1939	2020-06-21 11:44:00	2020-06-21	2020	6	21	11	44	M1	20.9	heat_wave
1940	2020-06-21 11:54:00	2020-06-21	2020	6	21	11	54	M1	20.9	heat_wave
1941	2020-06-21 12:04:00	2020-06-21	2020	6	21	12	4	M1	20.9	heat_wave
1942	2020-06-21 12:14:00	2020-06-21	2020	6	21	12	14	M1	20.9	heat_wave
1943	2020-06-21 12:24:00	2020-06-21	2020	6	21	12	24	M1	20.9	heat_wave
1944	2020-06-21 12:34:00	2020-06-21	2020	6	21	12	34	M1	20.9	heat_wave
1945	2020-06-21 12:45:00	2020-06-21	2020	6	21	12	45	M1	21	heat_wave
1946	2020-06-21 12:55:00	2020-06-21	2020	6	21	12	55	M1	21	heat_wave
1947	2020-06-21 13:04:00	2020-06-21	2020	6	21	13	4	M1	21	heat_wave
1948	2020-06-21 13:14:00	2020-06-21	2020	6	21	13	14	M1	20.9	heat_wave
1949	2020-06-21 13:24:00	2020-06-21	2020	6	21	13	24	M1	20.9	heat_wave
1950	2020-06-21 13:34:00	2020-06-21	2020	6	21	13	34	M1	21	heat_wave
1951	2020-06-21 13:45:00	2020-06-21	2020	6	21	13	45	M1	20.9	heat_wave
1952	2020-06-21 13:54:00	2020-06-21	2020	6	21	13	54	M1	20.9	heat_wave
1953	2020-06-21 14:04:00	2020-06-21	2020	6	21	14	4	M1	21	heat_wave
1954	2020-06-21 14:14:00	2020-06-21	2020	6	21	14	14	M1	20.9	heat_wave
1955	2020-06-21 14:24:00	2020-06-21	2020	6	21	14	24	M1	21	heat_wave
1956	2020-06-21 14:34:00	2020-06-21	2020	6	21	14	34	M1	20.9	heat_wave
1957	2020-06-21 14:44:00	2020-06-21	2020	6	21	14	44	M1	20.9	heat_wave
1958	2020-06-21 14:54:00	2020-06-21	2020	6	21	14	54	M1	21	heat_wave
1959	2020-06-21 15:04:00	2020-06-21	2020	6	21	15	4	M1	20.9	heat_wave
1960	2020-06-21 15:14:00	2020-06-21	2020	6	21	15	14	M1	21	heat_wave
1961	2020-06-21 15:24:00	2020-06-21	2020	6	21	15	24	M1	20.9	heat_wave
1962	2020-06-21 15:34:00	2020-06-21	2020	6	21	15	34	M1	21	heat_wave
1963	2020-06-21 15:44:00	2020-06-21	2020	6	21	15	44	M1	20.9	heat_wave
1964	2020-06-21 15:54:00	2020-06-21	2020	6	21	15	54	M1	21	heat_wave
1965	2020-06-21 16:04:00	2020-06-21	2020	6	21	16	4	M1	21	heat_wave
1966	2020-06-21 16:14:00	2020-06-21	2020	6	21	16	14	M1	21	heat_wave
1967	2020-06-21 16:24:00	2020-06-21	2020	6	21	16	24	M1	21	heat_wave
1968	2020-06-21 16:34:00	2020-06-21	2020	6	21	16	34	M1	21	heat_wave
1969	2020-06-21 16:44:00	2020-06-21	2020	6	21	16	44	M1	20.9	heat_wave
1970	2020-06-21 16:54:00	2020-06-21	2020	6	21	16	54	M1	21	heat_wave
1971	2020-06-21 17:04:00	2020-06-21	2020	6	21	17	4	M1	20.9	heat_wave
1972	2020-06-21 17:15:00	2020-06-21	2020	6	21	17	15	M1	20.9	heat_wave
1973	2020-06-21 17:24:00	2020-06-21	2020	6	21	17	24	M1	20.9	heat_wave
1974	2020-06-21 17:34:00	2020-06-21	2020	6	21	17	34	M1	20.9	heat_wave
1975	2020-06-21 17:45:00	2020-06-21	2020	6	21	17	45	M1	21	heat_wave
1976	2020-06-21 17:55:00	2020-06-21	2020	6	21	17	55	M1	21	heat_wave
1977	2020-06-21 18:05:00	2020-06-21	2020	6	21	18	5	M1	20.9	heat_wave
1978	2020-06-21 18:15:00	2020-06-21	2020	6	21	18	15	M1	20.9	heat_wave
1979	2020-06-21 18:25:00	2020-06-21	2020	6	21	18	25	M1	20.9	heat_wave
1980	2020-06-21 18:35:00	2020-06-21	2020	6	21	18	35	M1	20.8	heat_wave
1981	2020-06-21 18:45:00	2020-06-21	2020	6	21	18	45	M1	20.8	heat_wave
1982	2020-06-21 18:55:00	2020-06-21	2020	6	21	18	55	M1	20.9	heat_wave
1983	2020-06-21 19:05:00	2020-06-21	2020	6	21	19	5	M1	20.9	heat_wave
1984	2020-06-21 19:15:00	2020-06-21	2020	6	21	19	15	M1	20.8	heat_wave
1985	2020-06-21 19:25:00	2020-06-21	2020	6	21	19	25	M1	20.8	heat_wave
1986	2020-06-21 19:35:00	2020-06-21	2020	6	21	19	35	M1	20.8	heat_wave
1987	2020-06-21 19:46:00	2020-06-21	2020	6	21	19	46	M1	20.8	heat_wave
1988	2020-06-21 19:55:00	2020-06-21	2020	6	21	19	55	M1	20.8	heat_wave
1989	2020-06-21 20:05:00	2020-06-21	2020	6	21	20	5	M1	20.8	heat_wave
1990	2020-06-21 20:15:00	2020-06-21	2020	6	21	20	15	M1	20.7	heat_wave
1991	2020-06-21 20:25:00	2020-06-21	2020	6	21	20	25	M1	20.8	heat_wave
1992	2020-06-21 20:35:00	2020-06-21	2020	6	21	20	35	M1	20.7	heat_wave
1993	2020-06-21 20:45:00	2020-06-21	2020	6	21	20	45	M1	20.7	heat_wave
1994	2020-06-21 20:55:00	2020-06-21	2020	6	21	20	55	M1	20.7	heat_wave
1995	2020-06-21 21:05:00	2020-06-21	2020	6	21	21	5	M1	20.7	heat_wave
1996	2020-06-21 21:16:00	2020-06-21	2020	6	21	21	16	M1	20.7	heat_wave
1997	2020-06-21 21:26:00	2020-06-21	2020	6	21	21	26	M1	20.7	heat_wave
1998	2020-06-21 21:35:00	2020-06-21	2020	6	21	21	35	M1	20.6	heat_wave
1999	2020-06-21 21:45:00	2020-06-21	2020	6	21	21	45	M1	20.6	heat_wave
[truncated: 90,173 more rows]
