# Supplementary material for: Heatwave‐induced functional shifts in zooplankton communities result in weaker top‐down control on phytoplankton
Source: Ecol Evol. 2024 Aug 6;14(8):e70096. doi: 10.1002/ece3.70096 (PMC11300956; doi:10.1002/ece3.70096)
Supplement: Supplementary file 2 — Appendix S2 [file ECE3-14-e70096-s001.zip › zooplankton biomass.txt]

date	meso	treat	total	zoofil	rotcop
2020.06.08	1	HW	12.42760995	3.560919756	0.04293361
2020.06.08	2	0	6.332481113	2.124993662	0.101501355
2020.06.08	3	CW	5.24869287	1.867862231	0.129649827
2020.06.08	4	HW	4.944789534	1.530894592	0.11864159
2020.06.08	5	CW	11.5500852	4.375032272	0.120806328
2020.06.08	6	0	4.404507793	1.150002035	0.031646657
2020.06.08	7	0	42.57305764	33.26020128	0.021699928
2020.06.08	8	CW	5.533389779	1.545639603	0.017789534
2020.06.08	9	HW	24.74725337	18.19650983	0.022709153
2020.06.08	10	0	28.3557802	11.07647664	0.034621122
2020.06.08	11	CW	43.91072918	36.89977242	0.037784403
2020.06.08	12	HW	18.32870837	6.320244264	0.018836787
2020.06.11	1	HW	5.458450869	6.823063586	0.076568977
2020.06.11	2	0	11.63367066	9.69472555	0.051960102
2020.06.11	3	CW	7.328558905	6.662326278	0.48372661
2020.06.11	4	HW	9.920371356	11.02263484	0.118988323
2020.06.11	5	CW	27.17713209	31.97309657	0.001568318
2020.06.11	6	0	8.421154699	7.017628916	0.157311335
2020.06.11	7	0	67.90026374	43.80662177	0.034370274
2020.06.11	8	CW	28.6671258	24.92793547	0.108891599
2020.06.11	9	HW	41.42207558	25.88879724	0.189430814
2020.06.11	10	0	19.59184609	13.06123073	0.369388431
2020.06.11	11	CW	34.11747761	15.86859424	0.230305601
2020.06.11	12	HW	28.14727745	40.21039636	0.068654329
2020.06.15	1	HW	27.37080117	16.64350647	0.004620107
2020.06.15	2	0	17.43656275	12.28388321	0.036057358
2020.06.15	3	CW	35.35686599	11.07324334	0.048477227
2020.06.15	4	HW	32.59753918	5.105171206	0.018389312
2020.06.15	5	CW	26.688002	17.42036684	0.033311458
2020.06.15	6	0	13.48051256	8.790109911	0.020768702
2020.06.15	7	0	102.4328752	40.07545978	0.016774734
2020.06.15	8	CW	59.38938065	36.04307776	0.008953568
2020.06.15	9	HW	28.80142048	28.17040344	0.013861943
2020.06.15	10	0	32.28684583	13.53405677	0.071413454
2020.06.15	11	CW	108.8588855	63.8843225	0.048888109
2020.06.15	12	HW	31.75878717	26.66117123	0.011242548
2020.06.18	1	HW	28.12233098	23.63221091	0.014422041
2020.06.18	2	0	11.49238245	6.314495852	0.132621478
2020.06.18	3	CW	64.34854319	17.25162016	0.204918528
2020.06.18	4	HW	10.94729725	2.216052075	0.065102335
2020.06.18	5	CW	16.90824113	5.830427976	0.051522673
2020.06.18	6	0	23.3719434	14.69933547	0.167043991
2020.06.18	7	0	60.48107468	20.85554299	0.077991332
2020.06.18	8	CW	60.47132903	35.57137002	0.029780302
2020.06.18	9	HW	79.37949093	15.87589819	0.00374823
2020.06.18	10	0	40.59470978	6.141408439	0.010122523
2020.06.18	11	CW	60.23375743	29.52635168	0.006477619
2020.06.18	12	HW	24.20342099	1.488525276	0.026850819
2020.06.22	1	HW	44.8379553	29.49753212	0.106730053
2020.06.22	2	0	24.53326864	6.210993528	0.160055925
2020.06.22	3	CW	89.51903123	20.94133543	0.246526794
2020.06.22	4	HW	63.96912387	19.25423181	0.013933365
2020.06.22	5	CW	67.5342691	17.5371221	0.036788065
2020.06.22	6	0	23.61588961	10.9746569	0.448036099
2020.06.22	7	0	73.86257115	25.57619911	0.150859075
2020.06.22	8	CW	56.5879923	23.11089094	0.036204083
2020.06.22	9	HW	80.15739794	14.90088255	0.014592587
2020.06.22	10	0	65.7733299	10.20547658	0.344830572
2020.06.22	11	CW	166.9358034	#VALUE!	0.058844589
2020.06.22	12	HW	50.72219245	5.879793657	0.02199665
2020.06.25	1	HW	39.42216314	115.9475386	0.107593464
2020.06.25	2	0	29.23587731	42.99393722	0.186320478
2020.06.25	3	CW	94.20454843	42.6264925	0.111883692
2020.06.25	4	HW	37.53083297	17.87182522	0.019275154
2020.06.25	5	CW	59.21833798	26.79562805	0.064450286
2020.06.25	6	0	19.58130824	12.79824068	0.239125319
2020.06.25	7	0	55.19947245	108.2342597	0.118155865
2020.06.25	8	CW	58.01646024	44.28737423	0.058690428
2020.06.25	9	HW	58.92490676	37.05968978	0.039136783
2020.06.25	10	0	67.9791541	24.45293313	0.405433162
2020.06.25	11	CW	54.69322635	80.43121522	0.096328206
2020.06.25	12	HW	43.72734974	11.69180474	0.050003615
2020.06.29	1	HW	34.6388511	40.75158953	0.196386632
2020.06.29	2	0	47.91099565	40.94956893	0.02039879
2020.06.29	3	CW	294.637151	123.2791427	0.037759323
2020.06.29	4	HW	48.28040969	23.90119291	0.007264024
2020.06.29	5	CW	169.0205145	52.98448731	0.033414797
2020.06.29	6	0	65.98424852	38.81426384	0.137995227
2020.06.29	7	0	55.14049635	128.2337125	0.09683957
2020.06.29	8	CW	60.24283812	37.65177382	0.003212012
2020.06.29	9	HW	40.0013453	19.80264619	0.017632159
2020.06.29	10	0	58.08404437	22.68907983	0.075909897
2020.06.29	11	CW	121.8293328	143.3286269	0.105139142
2020.06.29	12	HW	56.32243402	10.5079168	0.08745111
2020.07.02	1	HW	92.83233063	68.25906664	0.068802937
2020.07.02	2	0	46.57451815	54.79355077	0.132134614
2020.07.02	3	CW	196.44979	86.5417577	0.063083044
2020.07.02	4	HW	76.49153884	43.46110161	0.009707252
2020.07.02	5	CW	252.3868869	50.47737738	0.087917561
2020.07.02	6	0	156.5420951	86.01214018	0.042135632
2020.07.02	7	0	132.6772149	130.0757009	0.073436033
2020.07.02	8	CW	87.97643089	53.31904902	0.02630634
2020.07.02	9	HW	71.35861538	33.03639601	0.024849259
2020.07.02	10	0	92.06802577	27.07883111	0.48536563
2020.07.02	11	CW	123.3959745	128.5374734	0.210037465
2020.07.02	12	HW	65.20616966	15.98190433	0.026329303
2020.07.06	1	HW	74.25312579	50.17103094	0.297248091
2020.07.06	2	0	113.1551453	198.5177988	0.027164317
2020.07.06	3	CW	202.8550272	89.36344811	0.005375221
2020.07.06	4	HW	84.54507686	53.17300431	0.002110007
2020.07.06	5	CW	607.2999813	161.9466617	0.087022279
2020.07.06	6	0	443.6133989	312.4038021	0.08459697
2020.07.06	7	0	53.71578619	25.57894581	0.025193733
2020.07.06	8	CW	94.97237827	69.83263108	0.00314751
2020.07.06	9	HW	117.9646524	61.12158156	0.015289862
2020.07.06	10	0	69.38030328	27.75212131	0.132785571
2020.07.06	11	CW	72.53416281	26.09142547	0.027827462
2020.07.06	12	HW	160.2365303	26.88532387	0.00142781
