# Supplementary material for: Heatwave‐induced functional shifts in zooplankton communities result in weaker top‐down control on phytoplankton
Source: Ecol Evol. 2024 Aug 6;14(8):e70096. doi: 10.1002/ece3.70096 (PMC11300956; doi:10.1002/ece3.70096)
Supplement: Supplementary file 2 — Appendix S2 [file ECE3-14-e70096-s001.zip › zooplankton density.txt]

date	meso	treat	nau	mes	cyc	eud	har	dap	cor	lon	dia_bra	tec	coc	qua	kel	pol	pom	bra	lep
2020.06.08	1	HW	0,500000	0,066667	0,533333	0,366667	0,000000	0,033333	0,000000	0,000000	0,033333	0,033333	0,033333	0,100000	0,000000	0,033333	1,333333	0,000000	0,000000
2020.06.08	2	0	1,233333	0,133333	0,133333	0,033333	0,000000	0,033333	0,100000	0,066667	0,000000	0,166667	0,166667	0,000000	0,066667	0,066667	0,333333	0,166667	0,000000
2020.06.08	3	CW	0,800000	0,300000	0,133333	0,033333	0,000000	0,033333	0,000000	0,000000	0,033333	0,033333	0,066667	0,033333	0,000000	0,066667	1,133333	0,033333	0,000000
2020.06.08	4	HW	0,400000	0,300000	0,200000	0,033333	0,000000	0,000000	0,000000	0,033333	0,000000	0,000000	0,066667	0,033333	0,033333	0,033333	1,466667	0,000000	0,000000
2020.06.08	5	CW	0,566667	0,366667	0,600000	0,066667	0,000000	0,000000	0,000000	0,000000	0,000000	0,000000	0,000000	0,000000	0,000000	0,066667	3,833333	0,000000	0,000000
2020.06.08	6	0	0,500000	0,200000	0,233333	0,000000	0,000000	0,000000	0,000000	0,000000	0,000000	0,033333	0,133333	0,000000	0,000000	0,000000	0,300000	0,033333	0,000000
2020.06.08	7	0	1,933333	1,833333	2,200000	0,466667	0,000000	0,000000	0,000000	0,033333	0,000000	0,033333	0,033333	0,000000	0,033333	0,066667	2,700000	0,000000	0,000000
2020.06.08	8	CW	0,433333	0,166667	0,266667	0,100000	0,000000	0,000000	0,000000	0,000000	0,000000	0,033333	0,033333	0,000000	0,000000	0,033333	0,200000	0,000000	0,000000
2020.06.08	9	HW	1,000000	0,133333	1,233333	0,633333	0,000000	0,033333	0,000000	0,033333	0,000000	0,033333	0,000000	0,066667	0,033333	0,033333	1,533333	0,000000	0,000000
2020.06.08	10	0	0,700000	0,633333	1,600000	0,300000	0,000000	0,033333	0,000000	0,000000	0,000000	0,000000	0,000000	0,066667	0,000000	0,166667	2,666667	0,000000	0,000000
2020.06.08	11	CW	1,333333	0,466667	2,333333	0,800000	0,000000	0,066667	0,000000	0,000000	0,000000	0,000000	0,066667	0,133333	0,000000	0,333333	4,300000	0,000000	0,000000
2020.06.08	12	HW	0,833333	0,266667	1,166667	0,100000	0,000000	0,000000	0,000000	0,000000	0,000000	0,000000	0,000000	0,000000	0,000000	0,066667	0,966667	0,000000	0,000000
2020.06.11	1	HW	0,000000	0,500000	0,133333	0,166667	0,000000	0,000000	0,000000	0,000000	0,000000	0,033333	0,000000	0,033333	0,000000	0,000000	1,233333	0,000000	0,000000
2020.06.11	2	0	0,200000	0,633333	0,400000	0,366667	0,000000	0,000000	0,000000	0,000000	0,000000	0,000000	0,000000	0,100000	0,000000	0,100000	1,633333	0,000000	0,000000
2020.06.11	3	CW	0,300000	0,333333	0,200000	0,100000	0,000000	0,000000	0,000000	0,000000	0,000000	0,066667	0,033333	0,033333	0,000000	0,800000	6,200000	0,000000	0,000000
2020.06.11	4	HW	0,000000	0,200000	0,366667	0,366667	0,000000	0,000000	0,000000	0,000000	0,000000	0,033333	0,000000	0,033333	0,000000	0,333333	2,900000	0,000000	0,000000
2020.06.11	5	CW	0,633333	2,333333	0,800000	0,833333	0,000000	0,000000	0,000000	0,000000	0,000000	0,000000	0,000000	0,033333	0,000000	0,066667	0,000000	0,000000	0,000000
2020.06.11	6	0	0,100000	0,700000	0,166667	0,266667	0,000000	0,000000	0,000000	0,033333	0,000000	0,000000	0,033333	0,033333	0,033333	0,233333	3,300000	0,000000	0,000000
2020.06.11	7	0	0,466667	9,666667	1,500000	1,166667	0,000000	0,000000	0,000000	0,000000	0,000000	0,033333	0,100000	0,000000	0,000000	1,266667	5,300000	0,000000	0,000000
2020.06.11	8	CW	0,166667	2,600000	0,966667	0,400000	0,000000	0,000000	0,000000	0,000000	0,000000	0,066667	0,100000	0,100000	0,000000	1,033333	7,433333	0,000000	0,000000
2020.06.11	9	HW	0,933333	4,300000	0,400000	1,233333	0,000000	0,100000	0,000000	0,000000	0,033333	0,000000	0,133333	0,033333	0,000000	0,666667	19,033333	0,000000	0,000000
2020.06.11	10	0	0,300000	1,366667	0,466667	0,333333	0,000000	0,000000	0,000000	0,000000	0,000000	0,033333	0,100000	0,200000	0,000000	3,133333	11,866667	0,033333	0,000000
2020.06.11	11	CW	0,833333	3,000000	0,866667	0,533333	0,000000	0,000000	0,000000	0,000000	0,000000	0,166667	0,066667	0,166667	0,000000	1,766667	17,500000	0,000000	0,000000
2020.06.11	12	HW	0,066667	2,833333	0,900000	0,466667	0,000000	0,000000	0,000000	0,000000	0,000000	0,066667	0,033333	0,033333	0,000000	1,466667	3,466667	0,000000	0,000000
2020.06.15	1	HW	1,266667	0,733333	0,900000	1,266667	0,000000	0,000000	0,000000	0,000000	0,000000	0,033333	0,000000	0,000000	0,000000	0,200000	0,033333	0,000000	0,000000
2020.06.15	2	0	0,366667	0,266667	0,766667	0,600000	0,000000	0,000000	0,000000	0,000000	0,000000	0,100000	0,033333	0,033333	0,000000	0,666667	0,733333	0,000000	0,000000
2020.06.15	3	CW	3,033333	0,933333	1,533333	0,800000	0,000000	0,000000	0,000000	0,033333	0,000000	0,033333	0,066667	0,000000	0,033333	2,600000	0,566667	0,000000	0,000000
2020.06.15	4	HW	1,533333	0,666667	1,566667	0,733333	0,033333	0,000000	0,000000	0,000000	0,000000	0,066667	0,633333	0,033333	0,000000	0,933333	0,066667	0,000000	0,000000
2020.06.15	5	CW	2,266667	0,866667	1,100000	0,666667	0,000000	0,000000	0,000000	0,000000	0,000000	0,000000	0,000000	0,000000	0,000000	1,533333	0,066667	0,000000	0,000000
2020.06.15	6	0	0,533333	0,500000	0,366667	0,666667	0,000000	0,000000	0,000000	0,000000	0,000000	0,033333	0,000000	0,000000	0,000000	0,366667	0,233333	0,000000	0,000000
2020.06.15	7	0	1,433333	4,966667	4,833333	1,933333	0,000000	0,000000	0,000000	0,000000	0,000000	0,000000	0,133333	0,066667	0,000000	2,900000	0,633333	0,000000	0,000000
2020.06.15	8	CW	1,633333	3,433333	2,633333	1,133333	0,000000	0,000000	0,000000	0,000000	0,000000	0,066667	0,033333	0,000000	0,000000	0,900000	0,133333	0,000000	0,000000
2020.06.15	9	HW	1,066667	1,100000	1,300000	0,600000	0,000000	0,000000	0,000000	0,000000	0,000000	0,000000	0,033333	0,000000	0,000000	0,733333	0,033333	0,000000	0,000000
2020.06.15	10	0	0,366667	1,566667	1,400000	0,533333	0,000000	0,000000	0,000000	0,033333	0,000000	0,000000	0,066667	0,133333	0,033333	1,700000	4,100000	0,000000	0,000000
2020.06.15	11	CW	2,700000	3,966667	4,133333	3,000000	0,000000	0,066667	0,000000	0,000000	0,000000	0,100000	0,200000	0,033333	0,000000	7,466667	3,633333	0,000000	0,000000
2020.06.15	12	HW	1,166667	2,100000	1,533333	0,233333	0,000000	0,000000	0,000000	0,000000	0,000000	0,000000	0,000000	0,000000	0,000000	0,600000	0,133333	0,000000	0,000000
2020.06.18	1	HW	3,900000	1,700000	0,633333	1,033333	0,000000	0,000000	0,000000	0,000000	0,000000	0,000000	0,100000	0,000000	0,000000	0,533333	0,000000	0,000000	0,233333
2020.06.18	2	0	0,866667	0,200000	0,266667	0,566667	0,000000	0,000000	0,000000	0,000000	0,000000	0,033333	0,000000	0,000000	0,000000	2,366667	0,100000	0,000000	0,066667
2020.06.18	3	CW	10,166667	2,700000	1,200000	2,133333	0,000000	0,000000	0,000000	0,000000	0,000000	0,033333	0,000000	0,000000	0,000000	18,300000	0,033333	0,033333	0,066667
2020.06.18	4	HW	2,533333	0,300000	0,333333	0,266667	0,000000	0,000000	0,000000	0,000000	0,000000	0,000000	0,133333	0,000000	0,000000	0,866667	0,100000	0,000000	0,133333
2020.06.18	5	CW	2,600000	1,033333	0,566667	0,266667	0,000000	0,000000	0,000000	0,000000	0,000000	0,000000	0,000000	0,000000	0,000000	1,400000	0,000000	0,000000	0,000000
2020.06.18	6	0	4,200000	0,766667	0,600000	0,633333	0,000000	0,000000	0,000000	0,000000	0,000000	0,000000	0,033333	0,000000	0,000000	5,433333	0,033333	0,033333	0,000000
2020.06.18	7	0	0,533333	4,033333	2,033333	1,566667	0,000000	0,000000	0,000000	0,000000	0,033333	0,133333	0,000000	0,000000	0,000000	8,533333	0,066667	0,000000	0,000000
2020.06.18	8	CW	1,533333	5,033333	1,533333	2,066667	0,000000	0,000000	0,000000	0,000000	0,033333	0,000000	0,000000	0,000000	0,000000	3,400000	0,000000	0,000000	0,000000
2020.06.18	9	HW	1,966667	5,866667	1,766667	3,433333	0,000000	0,066667	0,000000	0,000000	0,000000	0,000000	0,000000	0,000000	0,000000	0,566667	0,000000	0,000000	0,000000
2020.06.18	10	0	0,133333	3,100000	1,600000	0,866667	0,000000	0,000000	0,000000	0,000000	0,000000	0,000000	0,100000	0,033333	0,000000	0,000000	1,300000	0,000000	0,000000
2020.06.18	11	CW	0,666667	4,000000	1,700000	2,466667	0,000000	0,000000	0,000000	0,000000	0,000000	0,000000	0,000000	0,000000	0,000000	0,766667	0,000000	0,000000	0,000000
2020.06.18	12	HW	1,500000	1,733333	1,000000	0,300000	0,000000	0,000000	0,000000	0,000000	0,000000	0,033333	0,000000	0,000000	0,000000	0,766667	0,000000	0,666667	0,000000
2020.06.22	1	HW	5,766667	0,933333	1,166667	1,700000	0,000000	0,033333	0,000000	0,000000	0,000000	0,066667	0,366667	0,000000	0,000000	0,766667	0,033333	10,766667	0,066667
2020.06.22	2	0	4,833333	1,066667	0,466667	0,766667	0,000000	0,000000	0,000000	0,000000	0,000000	0,000000	0,033333	0,000000	0,000000	5,400000	0,033333	0,000000	0,000000
2020.06.22	3	CW	20,633333	2,900000	2,933333	0,633333	0,000000	0,000000	0,000000	0,000000	0,000000	0,000000	0,033333	0,000000	0,000000	24,033333	0,066667	5,033333	0,133333
2020.06.22	4	HW	19,333333	2,433333	2,066667	0,733333	0,000000	0,000000	0,000000	0,000000	0,000000	0,066667	0,200000	0,000000	0,000000	1,033333	0,000000	0,200000	0,000000
2020.06.22	5	CW	22,000000	2,033333	1,866667	1,166667	0,000000	0,000000	0,000000	0,000000	0,000000	0,000000	0,033333	0,000000	0,000000	2,933333	0,033333	0,300000	0,133333
2020.06.22	6	0	6,000000	0,600000	0,333333	0,566667	0,000000	0,000000	0,000000	0,000000	0,000000	0,000000	0,066667	0,000000	0,000000	10,000000	0,000000	1,433333	0,000000
2020.06.22	7	0	1,000000	3,200000	2,433333	2,133333	0,000000	0,000000	0,000000	0,000000	0,000000	0,000000	0,000000	0,000000	0,000000	19,000000	0,000000	0,166667	0,000000
2020.06.22	8	CW	2,000000	2,666667	2,000000	1,800000	0,000000	0,000000	0,000000	0,000000	0,000000	0,000000	0,000000	0,000000	0,000000	3,333333	0,000000	0,800000	0,000000
2020.06.22	9	HW	6,133333	1,733333	3,466667	2,200000	0,000000	0,033333	0,000000	0,000000	0,000000	0,000000	0,133333	0,000000	0,000000	0,266667	0,000000	3,033333	0,000000
2020.06.22	10	0	13,433333	3,733333	1,566667	0,433333	0,033333	0,000000	0,000000	0,000000	0,000000	0,066667	0,533333	0,133333	0,000000	26,000000	0,833333	0,166667	0,000000
2020.06.22	11	CW	13,000000	12,333333	3,266667	6,000000	0,033333	0,133333	0,000000	0,000000	0,000000	0,000000	0,133333	0,000000	0,000000	16,000000	0,166667	1,000000	0,066667
2020.06.22	12	HW	5,300000	3,066667	2,000000	0,733333	0,000000	0,000000	0,000000	0,000000	0,000000	0,000000	0,000000	0,000000	0,000000	0,633333	0,033333	2,133333	0,033333
2020.06.25	1	HW	21,433333	0,900000	0,400000	0,833333	0,000000	0,000000	0,000000	0,000000	0,000000	0,300000	0,366667	0,000000	0,000000	0,366667	0,100000	0,033333	4,633333
2020.06.25	2	0	7,866667	0,133333	0,500000	1,200000	0,000000	0,000000	0,000000	0,000000	0,000000	0,033333	0,033333	0,000000	0,000000	6,666667	0,000000	0,000000	0,000000
2020.06.25	3	CW	30,200000	5,000000	2,666667	0,400000	0,000000	0,033333	0,000000	0,000000	0,000000	0,000000	0,000000	0,033333	0,000000	12,300000	0,166667	0,100000	0,333333
2020.06.25	4	HW	13,366667	1,933333	0,966667	0,433333	0,000000	0,000000	0,000000	0,000000	0,000000	0,100000	0,066667	0,000000	0,000000	0,800000	0,000000	0,066667	0,000000
2020.06.25	5	CW	29,133333	1,700000	0,466667	1,733333	0,000000	0,000000	0,000000	0,000000	0,000000	0,000000	0,000000	0,000000	0,000000	3,533333	0,000000	0,000000	0,133333
2020.06.25	6	0	2,700000	2,033333	0,200000	0,400000	0,000000	0,000000	0,000000	0,000000	0,000000	0,033333	0,000000	0,000000	0,000000	5,966667	0,066667	0,033333	0,766667
2020.06.25	7	0	2,700000	1,733333	1,166667	2,700000	0,000000	0,033333	0,000000	0,000000	0,033333	0,000000	0,000000	0,000000	0,000000	10,800000	0,000000	0,166667	0,000000
2020.06.25	8	CW	7,266667	5,700000	1,133333	1,366667	0,000000	0,000000	0,000000	0,000000	0,000000	0,033333	0,000000	0,000000	0,000000	4,800000	0,033333	0,000000	1,300000
2020.06.25	9	HW	8,800000	2,533333	1,466667	1,933333	0,000000	0,100000	0,000000	0,000000	0,000000	0,066667	0,033333	0,000000	0,000000	1,133333	0,000000	0,000000	4,033333
2020.06.25	10	0	9,533333	4,566667	1,100000	1,166667	0,000000	0,000000	0,000000	0,000000	0,000000	0,000000	0,400000	0,100000	0,000000	32,766667	0,000000	0,000000	1,333333
2020.06.25	11	CW	6,366667	3,866667	0,366667	2,733333	0,000000	0,000000	0,000000	0,000000	0,100000	0,033333	0,200000	0,000000	0,000000	8,100000	0,000000	0,433333	0,000000
2020.06.25	12	HW	9,666667	1,866667	1,700000	0,366667	0,000000	0,000000	0,000000	0,000000	0,000000	0,033333	0,066667	0,000000	0,000000	2,066667	0,000000	0,000000	1,900000
2020.06.29	1	HW	26,666667	0,600000	0,166667	0,233333	0,000000	0,000000	0,000000	0,000000	0,000000	0,633333	2,833333	0,000000	0,000000	0,233333	0,333333	0,000000	2,200000
2020.06.29	2	0	14,366667	0,833333	1,333333	1,300000	0,033333	0,000000	0,000000	0,000000	0,000000	0,000000	0,066667	0,000000	0,000000	1,266667	0,033333	0,033333	0,033333
2020.06.29	3	CW	50,333333	19,000000	12,000000	1,000000	0,000000	0,000000	0,000000	0,000000	0,000000	0,033333	0,166667	0,033333	0,000000	17,666667	0,033333	0,000000	0,000000
2020.06.29	4	HW	9,833333	2,333333	1,800000	0,666667	0,000000	0,000000	0,000000	0,000000	0,000000	0,033333	0,000000	0,000000	0,000000	0,433333	0,066667	0,100000	0,000000
2020.06.29	5	CW	55,666667	8,000000	5,666667	0,666667	0,000000	0,000000	0,000000	0,000000	0,000000	0,033333	0,000000	0,000000	0,000000	7,000000	0,066667	0,033333	0,366667
2020.06.29	6	0	26,400000	1,233333	1,766667	0,766667	0,000000	0,000000	0,000000	0,000000	0,000000	0,033333	0,133333	0,000000	0,000000	8,966667	0,466667	0,166667	0,266667
2020.06.29	7	0	9,066667	3,133333	1,033333	1,800000	0,000000	0,033333	0,000000	0,000000	0,000000	0,100000	0,100000	0,000000	0,000000	7,733333	0,133333	0,133333	0,033333
2020.06.29	8	CW	11,766667	3,933333	1,600000	1,433333	0,000000	0,000000	0,000000	0,000000	0,000000	0,000000	0,000000	0,033333	0,000000	0,133333	0,000000	0,200000	0,066667
2020.06.29	9	HW	13,333333	2,300000	0,666667	0,700000	0,033333	0,100000	0,000000	0,000000	0,000000	0,000000	0,100000	0,000000	0,000000	0,166667	0,000000	0,733333	0,366667
2020.06.29	10	0	2,966667	4,033333	2,633333	0,233333	0,000000	0,000000	0,000000	0,000000	0,000000	0,033333	0,566667	0,200000	0,000000	7,433333	0,000000	0,233333	0,000000
2020.06.29	11	CW	36,666667	4,966667	2,400000	2,933333	0,000000	0,033333	0,000000	0,000000	0,000000	0,133333	1,800000	0,000000	0,000000	15,000000	0,133333	0,333333	0,633333
2020.06.29	12	HW	18,600000	4,633333	1,233333	0,166667	0,000000	0,000000	0,000000	0,000000	0,033333	0,133333	0,133333	0,000000	0,000000	0,200000	0,033333	5,500000	4,000000
2020.07.02	1	HW	62,466667	2,333333	0,700000	1,133333	0,000000	0,000000	0,000000	0,000000	0,000000	1,933333	5,033333	0,000000	0,000000	0,933333	0,000000	0,000000	1,700000
2020.07.02	2	0	19,900000	2,700000	0,500000	0,633333	0,000000	0,066667	0,000000	0,000000	0,000000	0,000000	0,200000	0,033333	0,000000	5,466667	0,000000	0,100000	0,433333
2020.07.02	3	CW	91,133333	20,533333	1,100000	1,000000	0,000000	0,000000	0,050000	0,000000	0,000000	0,133333	0,066667	0,000000	0,000000	12,233333	0,000000	0,000000	0,000000
2020.07.02	4	HW	25,500000	7,566667	1,566667	0,266667	0,000000	0,000000	0,000000	0,000000	0,000000	0,000000	0,066667	0,000000	0,000000	0,966667	0,000000	0,000000	0,000000
2020.07.02	5	CW	63,833333	20,833333	6,766667	0,900000	0,000000	0,033333	0,000000	0,000000	0,000000	0,000000	0,033333	0,000000	0,000000	30,200000	0,000000	0,000000	0,100000
2020.07.02	6	0	92,733333	9,466667	1,533333	0,600000	0,000000	0,033333	0,000000	0,000000	0,000000	0,100000	0,333333	0,000000	0,000000	4,566667	0,000000	0,000000	0,600000
2020.07.02	7	0	36,333333	4,566667	4,433333	1,633333	0,000000	0,000000	0,000000	0,000000	0,000000	0,133333	0,600000	0,000000	0,000000	12,533333	0,000000	0,000000	0,733333
2020.07.02	8	CW	24,366667	3,100000	2,933333	1,333333	0,000000	0,000000	0,000000	0,000000	0,000000	0,000000	0,166667	0,066667	0,000000	2,433333	0,000000	0,000000	1,266667
2020.07.02	9	HW	26,833333	2,566667	0,933333	1,000000	0,000000	0,566667	0,000000	0,000000	0,000000	0,033333	0,400000	0,033333	0,000000	0,266667	0,000000	0,000000	1,933333
2020.07.02	10	0	35,400000	1,266667	2,500000	0,066667	0,000000	0,000000	0,000000	0,000000	0,000000	0,133333	0,700000	0,400000	0,000000	36,400000	0,000000	0,000000	0,100000
2020.07.02	11	CW	47,133333	3,266667	2,633333	1,800000	0,000000	0,000000	0,000000	0,000000	0,000000	0,166667	2,466667	0,000000	0,000000	25,700000	0,000000	0,000000	0,300000
2020.07.02	12	HW	24,766667	4,600000	1,700000	0,033333	0,000000	0,000000	0,000000	0,000000	0,000000	0,266667	0,166667	0,000000	0,000000	1,100000	0,000000	0,000000	1,300000
2020.07.06	1	HW	63,000000	0,433333	0,233333	0,400000	0,000000	0,000000	0,000000	0,000000	0,000000	2,200000	14,466667	0,000000	0,000000	0,000000	0,066667	0,266667	2,166667
2020.07.06	2	0	28,000000	5,733333	4,033333	1,000000	0,000000	0,000000	0,000000	0,000000	0,000000	0,000000	0,033333	0,000000	0,000000	4,366667	0,033333	0,166667	0,000000
2020.07.06	3	CW	75,666667	11,666667	5,000000	2,000000	0,000000	0,000000	0,000000	0,000000	0,000000	0,033333	0,300000	0,033333	0,000000	1,133333	0,133333	0,066667	0,033333
2020.07.06	4	HW	16,333333	4,400000	3,600000	0,533333	0,000000	0,000000	0,000000	0,000000	0,000000	0,000000	0,000000	0,000000	0,000000	0,266667	0,033333	0,000000	0,000000
2020.07.06	5	CW	151,666667	41,000000	19,666667	1,333333	0,000000	0,000000	0,000000	0,000000	0,000000	0,066667	0,000000	0,000000	0,000000	72,666667	0,033333	0,000000	0,033333
2020.07.06	6	0	117,666667	26,000000	15,000000	1,000000	0,000000	0,000000	0,000000	0,000000	0,000000	0,000000	0,033333	0,000000	0,000000	50,666667	0,000000	0,000000	0,033333
2020.07.06	7	0	24,500000	2,733333	1,233333	0,166667	0,000000	0,033333	0,000000	0,000000	0,000000	0,233333	0,933333	0,000000	0,000000	0,433333	0,066667	0,900000	0,166667
2020.07.06	8	CW	58,000000	1,800000	1,700000	0,833333	0,000000	0,000000	0,000000	0,000000	0,000000	0,066667	0,200000	0,000000	0,000000	0,000000	0,000000	0,133333	0,133333
2020.07.06	9	HW	56,000000	1,700000	1,700000	0,766667	0,033333	1,100000	0,000000	0,000000	0,000000	0,100000	1,400000	0,000000	0,000000	0,033333	0,033333	0,000000	1,300000
2020.07.06	10	0	33,333333	1,166667	1,966667	0,100000	0,000000	0,033333	0,000000	0,000000	0,000000	0,266667	1,900000	0,766667	0,000000	7,333333	0,033333	0,033333	0,033333
2020.07.06	11	CW	34,666667	1,533333	1,533333	1,200000	0,000000	0,000000	0,000000	0,000000	0,000000	0,000000	2,266667	0,000000	0,000000	1,566667	0,033333	0,066667	0,133333
2020.07.06	12	HW	87,666667	2,866667	4,566667	0,166667	0,000000	0,000000	0,000000	0,000000	0,000000	0,100000	0,033333	0,000000	0,000000	0,000000	0,066667	0,000000	0,166667
2020.08.03	1	HW	229,333333	0,666667	0,000000	3,666667	1,000000	0,000000	0,000000	0,000000	0,000000	0,666667	2,333333	0,000000	0,000000	0,000000	1,000000	0,333333	1,000000
2020.08.03	2	0	33,233333	0,700000	1,233333	0,166667	0,066667	0,000000	0,000000	0,000000	0,000000	0,400000	2,666667	0,000000	0,000000	1,000000	0,000000	0,066667	0,166667
2020.08.03	3	CW	111,000000	6,666667	4,333333	1,000000	0,000000	0,000000	0,000000	0,000000	0,000000	17,666667	2,000000	0,000000	0,000000	1,666667	0,666667	0,666667	0,333333
2020.08.03	4	HW	371,666667	15,000000	9,333333	5,333333	0,666667	0,000000	0,000000	0,000000	0,000000	0,333333	0,333333	0,000000	0,000000	0,000000	0,000000	0,333333	0,000000
2020.08.03	5	CW	62,000000	3,666667	5,666667	7,666667	0,000000	0,000000	0,000000	0,000000	0,000000	0,666667	0,000000	0,000000	0,000000	0,000000	0,000000	0,000000	0,333333
2020.08.03	6	0	27,000000	10,000000	13,333333	2,333333	0,000000	0,000000	0,000000	0,000000	0,000000	0,000000	0,333333	0,000000	0,000000	0,000000	0,000000	0,000000	0,000000
2020.08.03	7	0	63,000000	0,666667	1,333333	0,333333	0,000000	0,000000	0,000000	0,000000	0,000000	0,000000	0,000000	0,000000	0,000000	0,000000	2,000000	5,333333	2,000000
2020.08.03	8	CW	36,666667	0,666667	0,666667	11,666667	0,000000	0,000000	0,000000	0,000000	0,000000	0,000000	1,333333	6,333333	0,000000	0,000000	0,000000	0,333333	1,333333
2020.08.03	9	HW	51,000000	0,000000	2,000000	8,666667	1,666667	4,666667	0,000000	0,000000	0,333333	0,000000	70,333333	1,666667	0,000000	0,000000	0,000000	0,000000	0,000000
2020.08.03	10	0	200,666667	1,333333	1,333333	0,000000	0,000000	0,000000	0,000000	0,000000	0,000000	0,666667	65,333333	28,333333	0,000000	0,000000	0,000000	0,000000	0,000000
2020.08.03	11	CW	282,666667	1,000000	4,666667	14,000000	0,000000	0,333333	0,000000	0,000000	0,000000	0,000000	0,333333	7,333333	0,000000	0,000000	0,000000	0,000000	0,333333
2020.08.03	12	HW	894,666667	0,666667	3,666667	1,000000	0,666667	0,000000	0,000000	0,000000	0,000000	7,000000	0,666667	0,666667	0,000000	0,000000	0,000000	0,000000	1,333333
