# Supplementary material for: Heatwave‐induced functional shifts in zooplankton communities result in weaker top‐down control on phytoplankton
Source: Ecol Evol. 2024 Aug 6;14(8):e70096. doi: 10.1002/ece3.70096 (PMC11300956; doi:10.1002/ece3.70096)
Supplement: Supplementary file 2 — Appendix S2 [file ECE3-14-e70096-s001.zip › zooplankton traits.txt]

species	body_size	body_mass	reproduction	feeding_mode	generation_time	clutch_size
mes	879.5	3.611356078	0	1	15.6	59.75
eud	1056.5	9.101486391	0	1	22.7	10.1
dap	1246.5	22.82428623	1	0	7.5	3.175
lon	425	1.728541763	1	0	6	2.131428571
bra	662	4.209408332	1	0	6	6.9
tec	109	0.3	1	0	4.3	1
coc	165.8333333	0.072333333	1	0	4.3	1
qua	109	0.246666667	1	0	2.99	1
kel	109	0.175	1	0	5	1
rem	85	0.5	1	1	1.92	2.56
pom	114	0.3	1	0	3.702	2
